# Supplementary material for: Bacteria primed by antimicrobial peptides develop tolerance and persist
Source: PLoS Pathog. 2021 Mar 31;17(3):e1009443. doi: 10.1371/journal.ppat.1009443 (PMC8041211; doi:10.1371/journal.ppat.1009443)
Supplement: S4 Table — (XLSX) [file ppat.1009443.s017.xlsx]

## Sheet: RNAseq priming by melittin
	RNAseq response 0.1xMIC melittin
GENEID	baseMean	log2FoldChange	lfcMLE	lfcSE	stat	pvalue	padj	TXNAME	ID	Length (AA)	Accession number(s)	Description	Comments	GO	UniProt page
b4330	16.6658	4.10852	4.60556	0.473229	8.68187	3.89314e-18	4.62382e-17	AAC77286	YJIH_ECOLI	227	P39379; Q2M5Y3;	Uncharacterized protein YjiH;	SUBCELLULAR LOCATION: Cell membrane {ECO:0000305}; Multi-pass membrane protein {ECO:0000305}. SEQUENCE CAUTION: Sequence=AAA97226.1; Type=Erroneous initiation; Note=Translation N-terminally shortened.; Evidence={ECO:0000305};	GO:0016021; C:integral component of membrane; IEA:UniProtKB-KW. GO:0005886; C:plasma membrane; IDA:EcoCyc.	http://www.uniprot.org/uniprot/P39379
b3687	274.232	3.90558	4.12306	0.249424	15.6584	2.91207e-55	8.67196e-54	AAC76710	IBPA_ECOLI	137	P0C054; P29209; Q2M7Z9;	Small heat shock protein IbpA;	FUNCTION: Associates with aggregated proteins, together with IbpB, to stabilize and protect them from irreversible denaturation and extensive proteolysis during heat shock and oxidative stress. Aggregated proteins bound to the IbpAB complex are more efficiently refolded and reactivated by the ATP-dependent chaperone systems ClpB and DnaK/DnaJ/GrpE. Its activity is ATP- independent. {ECO:0000269|P…	GO:0005829; C:cytosol; IDA:EcoCyc. GO:0042802; F:identical protein binding; IPI:IntAct. GO:0050821; P:protein stabilization; IEA:UniProtKB-HAMAP. GO:0009408; P:response to heat; IMP:EcoCyc.	http://www.uniprot.org/uniprot/P0C054
b3509	79.5808	3.27552	3.34759	0.223281	14.6699	1.00445e-48	2.76737e-47	AAC76534	HDEB_ECOLI	108	P0AET2; P26605; Q2M7H1;	Acid stress chaperone HdeB {ECO:0000255|HAMAP-Rule:MF_00947};	FUNCTION: Required for optimal acid stress protection, which is important for survival of enteric bacteria in the acidic environment of the host stomach. Exhibits a chaperone-like activity at acidic pH by preventing the aggregation of many different periplasmic proteins. {ECO:0000255|HAMAP-Rule:MF_00947, ECO:0000269|PubMed:17085547}. SUBUNIT: Homodimer at neutral pH. Dissociates into monomers at …	GO:0042597; C:periplasmic space; IEA:UniProtKB-SubCell. GO:0051082; F:unfolded protein binding; IDA:EcoCyc. GO:0033554; P:cellular response to stress; IEA:UniProtKB-HAMAP. GO:0009268; P:response to pH; IMP:EcoCyc.	http://www.uniprot.org/uniprot/P0AET2
b2592	2594.29	3.21973	3.22836	0.0667896	48.207	0	0	AAC75641	CLPB_ECOLI	857	P63284; P03815;	Chaperone protein ClpB;	FUNCTION: Part of a stress-induced multi-chaperone system, it is involved in the recovery of the cell from heat-induced damage, in cooperation with DnaK, DnaJ and GrpE. Acts before DnaK, in the processing of protein aggregates. Protein binding stimulates the ATPase activity; ATP hydrolysis unfolds the denatured protein aggregates, which probably helps expose new hydrophobic binding sites on the s…	GO:0005829; C:cytosol; IDA:UniProtKB. GO:0016020; C:membrane; IDA:UniProtKB. GO:0005524; F:ATP binding; IEA:UniProtKB-KW. GO:0042623; F:ATPase activity, coupled; IDA:EcoCyc. GO:0042802; F:identical protein binding; IPI:IntAct. GO:0016485; P:protein processing; IEA:InterPro. GO:0009408; P:response to heat; IMP:EcoCyc. GO:0006986; P:response to unfolded protein; IDA:EcoCyc.	http://www.uniprot.org/uniprot/P63284
b0014	8580.25	3.03111	3.03816	0.0677138	44.7635	0	0	AAC73125	DNAK_ECOLI	638	P0A6Y8; P04475;	Chaperone protein DnaK;	FUNCTION: Plays an essential role in the initiation of phage lambda DNA replication, where it acts in an ATP-dependent fashion with the DnaJ protein to release lambda O and P proteins from the preprimosomal complex. DnaK is also involved in chromosomal DNA replication, possibly through an analogous interaction with the DnaA protein. Also participates actively in the response to hyperosmotic shock…	GO:0005737; C:cytoplasm; IDA:UniProtKB. GO:0005829; C:cytosol; IDA:EcoCyc. GO:0016020; C:membrane; IDA:UniProtKB. GO:0005886; C:plasma membrane; IEA:UniProtKB-SubCell. GO:0043531; F:ADP binding; IDA:EcoCyc. GO:0005524; F:ATP binding; IDA:EcoCyc. GO:0044183; F:protein binding involved in protein folding; IDA:EcoCyc. GO:0016989; F:sigma factor antagonist activity; IDA:EcoCyc. GO:0051082; F:unfolded…	http://www.uniprot.org/uniprot/P0A6Y8
b3510	166.764	3.00247	3.03927	0.164893	18.2087	4.40621e-74	1.96101e-72	AAC76535	HDEA_ECOLI	110	P0AES9; P26604; Q2M7H2;	Acid stress chaperone HdeA {ECO:0000255|HAMAP-Rule:MF_00946};	FUNCTION: Required for optimal acid stress protection. Exhibits a chaperone-like activity only at pH below 3 by suppressing non- specifically the aggregation of denaturated periplasmic proteins. Important for survival of enteric bacteria in the acidic environment of the host stomach. Also promotes the solubilization at neutral pH of proteins that had aggregated in their presence at acidic pHs. Ma…	GO:0030288; C:outer membrane-bounded periplasmic space; IEA:InterPro. GO:0051087; F:chaperone binding; IDA:EcoCyc. GO:0071468; P:cellular response to acidic pH; IMP:EcoCyc. GO:0033554; P:cellular response to stress; IEA:UniProtKB-HAMAP.	http://www.uniprot.org/uniprot/P0AES9
b4142	2951.23	2.9696	2.9783	0.0726168	40.894	0	0	AAC77102	CH10_ECOLI	97	P0A6F9; P05380; Q2M6G2;	10 kDa chaperonin;	FUNCTION: Binds to Cpn60 in the presence of Mg-ATP and suppresses the ATPase activity of the latter. SUBUNIT: Heptamer of 7 subunits arranged in a ring. INTERACTION: Self; NbExp=2; IntAct=EBI-369169, EBI-369169; P0A6F5:groL; NbExp=25; IntAct=EBI-369169, EBI-543750; SUBCELLULAR LOCATION: Cytoplasm {ECO:0000269|PubMed:22380631}. Note=Exclusively localized in foci, usually near 1 cell pole in mid-to…	GO:0005829; C:cytosol; IDA:UniProtKB. GO:1990220; C:GroEL-GroES complex; IDA:EcoCyc. GO:0005524; F:ATP binding; IEA:InterPro. GO:0051087; F:chaperone binding; IBA:GO_Central. GO:0042802; F:identical protein binding; IPI:IntAct. GO:0046872; F:metal ion binding; IBA:GO_Central. GO:0051082; F:unfolded protein binding; IBA:GO_Central. GO:0007049; P:cell cycle; IEA:UniProtKB-KW. GO:0051301; P:cell div…	http://www.uniprot.org/uniprot/P0A6F9
b0485	10.6343	2.77032	3.23227	0.492991	5.61941	1.91609e-08	1.17935e-07	AAC73587	GLSA1_ECOLI	310	P77454; Q2MBU2;	Glutaminase 1 {ECO:0000255|HAMAP-Rule:MF_00313};	CATALYTIC ACTIVITY: L-glutamine + H(2)O = L-glutamate + NH(3). {ECO:0000255|HAMAP-Rule:MF_00313, ECO:0000269|PubMed:18459799}. BIOPHYSICOCHEMICAL PROPERTIES: Kinetic parameters: KM=7.3 mM for glutamine {ECO:0000269|PubMed:18459799}; SUBUNIT: Homotetramer. {ECO:0000255|HAMAP-Rule:MF_00313, ECO:0000269|PubMed:18459799}. SIMILARITY: Belongs to the glutaminase family. {ECO:0000255|HAMAP- Rule:MF_0031…	GO:0004359; F:glutaminase activity; IDA:EcoCyc. GO:0006537; P:glutamate biosynthetic process; IBA:GO_Central. GO:0006543; P:glutamine catabolic process; IBA:GO_Central. GO:0045926; P:negative regulation of growth; IMP:EcoliWiki. GO:0010447; P:response to acidic pH; IEP:EcoCyc.	http://www.uniprot.org/uniprot/P77454
b3508	5.40617	2.72274	3.9381	0.593522	4.58743	4.48726e-06	2.13345e-05	AAC76533	YHID_ECOLI	215	P0AFV2; P26606; Q2M7H0;	Putative magnesium transporter YhiD;	FUNCTION: Could be involved in magnesium uptake. {ECO:0000269|PubMed:19798051}. SUBCELLULAR LOCATION: Cell inner membrane {ECO:0000305}; Multi- pass membrane protein {ECO:0000305}. DISRUPTION PHENOTYPE: Deletion of yhiD in addition to mgtA and corA leads to Mg(2+) auxotrophy. {ECO:0000269|PubMed:19798051}. SIMILARITY: Belongs to the MgtC/SapB family. {ECO:0000305}.	GO:0016021; C:integral component of membrane; IEA:UniProtKB-KW. GO:0005886; C:plasma membrane; IDA:EcoCyc. GO:0006810; P:transport; IEA:UniProtKB-KW.	http://www.uniprot.org/uniprot/P0AFV2
b2672	56.3019	2.69068	2.85328	0.31613	8.51132	1.71971e-17	1.94006e-16	AAC75719	YGAM_ECOLI	109	P0ADQ7; P77800; Q47413;	Uncharacterized protein YgaM;	SUBUNIT: Upon overexpression binds to ribosomes. SUBCELLULAR LOCATION: Cell inner membrane {ECO:0000305}; Single- pass membrane protein {ECO:0000305}. INDUCTION: Maximally expressed between 6 and 12 hours of growth, in early stationary phase. {ECO:0000269|PubMed:22661687}. SIMILARITY: Belongs to the ElaB/YgaM/YqjD family. {ECO:0000305}. SEQUENCE CAUTION: Sequence=BAA16537.1; Type=Erroneous initia…	GO:0005829; C:cytosol; IDA:EcoCyc. GO:0016021; C:integral component of membrane; IEA:UniProtKB-KW. GO:0005886; C:plasma membrane; IEA:UniProtKB-SubCell.	http://www.uniprot.org/uniprot/P0ADQ7
b3511	25.0033	2.65752	2.8109	0.33832	7.85505	3.99614e-15	3.89985e-14	AAC76536	HDED_ECOLI	190	P0AET5; P26603; P28326; Q2M7H3;	Protein HdeD;	SUBCELLULAR LOCATION: Cell inner membrane; Multi-pass membrane protein. SEQUENCE CAUTION: Sequence=BAA01882.1; Type=Erroneous initiation; Evidence={ECO:0000305};	GO:0016021; C:integral component of membrane; IEA:UniProtKB-KW. GO:0005886; C:plasma membrane; IDA:EcoCyc. GO:0009268; P:response to pH; IMP:EcoCyc.	http://www.uniprot.org/uniprot/P0AET5
b0473	2744.66	2.64626	2.6529	0.0679182	38.9625	0	0	AAC73575	HTPG_ECOLI	624	P0A6Z3; P10413; Q2MBV4;	Chaperone protein HtpG;	FUNCTION: Molecular chaperone. Has ATPase activity. SUBUNIT: Homodimer. Oligomerizes at 65 degrees Celsius. {ECO:0000269|PubMed:15837196, ECO:0000269|PubMed:17055434, ECO:0000269|PubMed:2647735}. INTERACTION: Self; NbExp=2; IntAct=EBI-369221, EBI-369221; P0A6Y8:dnaK; NbExp=3; IntAct=EBI-369221, EBI-542092; P0A8T7:rpoC; NbExp=2; IntAct=EBI-369221, EBI-543604; SUBCELLULAR LOCATION: Cytoplasm {ECO:0…	GO:0005829; C:cytosol; IDA:UniProtKB. GO:0005886; C:plasma membrane; IEA:UniProtKB-SubCell. GO:0005524; F:ATP binding; IEA:UniProtKB-HAMAP. GO:0016887; F:ATPase activity; IDA:CACAO. GO:0042623; F:ATPase activity, coupled; IDA:EcoCyc. GO:0042802; F:identical protein binding; IPI:IntAct. GO:0006974; P:cellular response to DNA damage stimulus; IEP:EcoliWiki. GO:0006457; P:protein folding; EXP:EcoCyc…	http://www.uniprot.org/uniprot/P0A6Z3
b1967	269.478	2.64478	2.67238	0.139677	18.935	5.87562e-80	2.86702e-78	AAC75033	HCHA_ECOLI	283	P31658; P76338;	Protein deglycase 1 {ECO:0000303|PubMed:26774339};	FUNCTION: Protein deglycase that repairs methylglyoxal- and glyoxal-glycated proteins, and releases repaired proteins and lactate or glycolate, respectively. Deglycates cysteine, arginine and lysine residues in proteins, and thus reactivates these proteins by reversing glycation by glyoxals. Is able to repair glycated serum albumin, aspartate aminotransferase, glyceraldehyde-3-phosphate dehydroge…	GO:0005829; C:cytosol; IDA:UniProtKB. GO:0019172; F:glyoxalase III activity; IDA:EcoCyc. GO:0016811; F:hydrolase activity, acting on carbon-nitrogen (but not peptide) bonds, in linear amides; IEA:UniProtKB-HAMAP. GO:0016790; F:thiolester hydrolase activity; IEA:UniProtKB-HAMAP. GO:0008270; F:zinc ion binding; IEA:UniProtKB-HAMAP. GO:0019243; P:methylglyoxal catabolic process to D-lactate via S-la…	http://www.uniprot.org/uniprot/P31658
b0015	543.65	2.63831	2.66806	0.138189	19.0919	2.94615e-81	1.47308e-79	AAC73126	DNAJ_ECOLI	376	P08622;	Chaperone protein DnaJ;	FUNCTION: Interacts with DnaK and GrpE to disassemble a protein complex at the origins of replication of phage lambda and several plasmids. Participates actively in the response to hyperosmotic and heat shock by preventing the aggregation of stress-denatured proteins and by disaggregating proteins, also in an autonomous, DnaK-independent fashion. Unfolded proteins bind initially to DnaJ; upon int…	GO:0005737; C:cytoplasm; IDA:EcoliWiki. GO:0005829; C:cytosol; IDA:EcoCyc. GO:0016020; C:membrane; IDA:EcoliWiki. GO:0005524; F:ATP binding; IEA:InterPro. GO:0003756; F:protein disulfide isomerase activity; IDA:EcoliWiki. GO:0015035; F:protein disulfide oxidoreductase activity; IDA:EcoCyc. GO:0016989; F:sigma factor antagonist activity; IDA:EcoCyc. GO:0051082; F:unfolded protein binding; IDA:Ecol…	http://www.uniprot.org/uniprot/P08622
b4143	13416.4	2.60552	2.60954	0.0555585	46.8968	0	0	AAC77103	CH60_ECOLI	548	P0A6F5; P06139; Q2M6G1;	60 kDa chaperonin {ECO:0000255|HAMAP-Rule:MF_00600};	FUNCTION: Prevents misfolding and promotes the refolding and proper assembly of unfolded polypeptides generated under stress conditions. FUNCTION: Essential for the growth of the bacteria and the assembly of several bacteriophages. Also plays a role in coupling between replication of the F plasmid and cell division of the cell. SUBUNIT: Oligomer of 14 subunits composed of two stacked rings of 7 s…	GO:0005829; C:cytosol; IDA:UniProtKB. GO:1990220; C:GroEL-GroES complex; IDA:EcoCyc. GO:0016020; C:membrane; IDA:UniProtKB. GO:0005524; F:ATP binding; IDA:EcoCyc. GO:0016887; F:ATPase activity; IDA:EcoCyc. GO:0042802; F:identical protein binding; IPI:IntAct. GO:0000287; F:magnesium ion binding; IDA:EcoCyc. GO:0051082; F:unfolded protein binding; IDA:EcoCyc. GO:0007049; P:cell cycle; IEA:UniProtKB…	http://www.uniprot.org/uniprot/P0A6F5
b2669	153.324	2.57187	2.6405	0.195863	13.131	2.18811e-39	4.92325e-38	AAC75716	STPA_ECOLI	134	P0ACG1; P30017;	DNA-binding protein StpA;	FUNCTION: A DNA-binding protein that acts in a fashion similar to H-NS protein upon overexpression, represses a number of genes including the cryptic blg operon, hns, papB and the proU locus (PubMed:8890170). A subset of H-NS/StpA-regulated genes also require Hha for repression; Hha and Cnu (YdgT) increases the number of genes DNA bound by H-NS/StpA and may also modulate the oligomerization of th…	GO:0005829; C:cytosol; IDA:EcoCyc. GO:0009295; C:nucleoid; IEA:UniProtKB-SubCell. GO:0003677; F:DNA binding; IDA:EcoliWiki. GO:0003723; F:RNA binding; IEA:UniProtKB-KW. GO:0006355; P:regulation of transcription, DNA-templated; IEA:UniProtKB-KW. GO:0006351; P:transcription, DNA-templated; IEA:UniProtKB-KW.	http://www.uniprot.org/uniprot/P0ACG1
b2131	26.8903	2.51165	2.77756	0.376549	6.67019	2.55469e-11	2.00514e-10	AAC75192	YEHZ_ECOLI	305	P33362; Q2MAU8;	Glycine betaine-binding protein YehZ {ECO:0000305};	FUNCTION: Part of an ABC transporter complex involved in low- affinity glycine betaine uptake. Binds glycine betaine with low affinity. {ECO:0000269|PubMed:26325238}. SUBUNIT: The complex is composed of two ATP-binding proteins (YehX), two transmembrane proteins (YehW and YehY) and a solute- binding protein (YehZ). {ECO:0000305}. SUBCELLULAR LOCATION: Periplasm {ECO:0000305}. INDUCTION: Expressio…	GO:0042597; C:periplasmic space; IEA:UniProtKB-SubCell. GO:0005886; C:plasma membrane; IBA:GO_Central. GO:0005215; F:transporter activity; IBA:GO_Central. GO:0006865; P:amino acid transport; IEA:UniProtKB-KW. GO:0071474; P:cellular hyperosmotic response; IEP:EcoCyc. GO:0031460; P:glycine betaine transport; IDA:EcoCyc.	http://www.uniprot.org/uniprot/P33362
b3512	27.7546	2.45302	2.56641	0.310414	7.90241	2.7356e-15	2.69566e-14	AAC76537	GADE_ECOLI	175	P63204; P29688; Q2M7H4;	Transcriptional regulator GadE;	FUNCTION: Regulates the expression of several genes involved in acid resistance. Required for the expression of gadA and gadBC, among others, regardless of media or growth conditions. Binds directly to the 20 bp GAD box found in the control regions of both loci. {ECO:0000269|PubMed:12940989, ECO:0000269|PubMed:14702398}. INDUCTION: By acidic conditions. Could be induced by EvgA via the induction …	GO:0003677; F:DNA binding; IDA:EcoCyc. GO:0006355; P:regulation of transcription, DNA-templated; IEP:EcoCyc. GO:0006351; P:transcription, DNA-templated; IEA:UniProtKB-KW.	http://www.uniprot.org/uniprot/P63204
b3513	9.51433	2.39735	2.77064	0.481246	4.98155	6.30784e-07	3.3643e-06	AAC76538	MDTE_ECOLI	385	P37636; Q2M7H5;	Multidrug resistance protein MdtE;	FUNCTION: Part of the tripartite efflux system MdtEF-TolC, which confers resistance to compounds such as rhodamine 6G, erythromycin, doxorubicin, ethidium bromide, TPP, SDS, deoxycholate, crystal violet and benzalkonium. {ECO:0000269|PubMed:11566977}. SUBUNIT: Homotrimer. Part of the tripartite efflux system MdtEF- TolC, which is composed of an inner membrane transporter, MdtF, a membrane fusion …	GO:0031226; C:intrinsic component of plasma membrane; IBA:GO_Central. GO:0005886; C:plasma membrane; IDA:EcoCyc. GO:0015238; F:drug transmembrane transporter activity; IBA:GO_Central. GO:0006855; P:drug transmembrane transport; IBA:GO_Central. GO:0046677; P:response to antibiotic; IBA:GO_Central.	http://www.uniprot.org/uniprot/P37636
b3932	362.649	2.34663	2.37997	0.13999	16.7629	4.55881e-63	1.60549e-61	AAC76914	HSLV_ECOLI	176	P0A7B8; P31059; P97542; Q2M8M8;	ATP-dependent protease subunit HslV {ECO:0000255|HAMAP-Rule:MF_00248};	FUNCTION: Protease subunit of a proteasome-like degradation complex believed to be a general protein degrading machinery. The complex has been shown to be involved in the specific degradation of heat shock induced transcription factors such as RpoH and SulA. In addition, small hydrophobic peptides are also hydrolyzed by HslV. HslV has weak protease activity even in the absence of HslU, but this a…	GO:0005829; C:cytosol; IDA:UniProtKB. GO:0009376; C:HslUV protease complex; IEA:UniProtKB-HAMAP. GO:0005839; C:proteasome core complex; IEA:InterPro. GO:0042802; F:identical protein binding; IPI:IntAct. GO:0046872; F:metal ion binding; IEA:UniProtKB-KW. GO:0004298; F:threonine-type endopeptidase activity; IMP:EcoCyc. GO:0051603; P:proteolysis involved in cellular protein catabolic process; IMP:Ec…	http://www.uniprot.org/uniprot/P0A7B8
b3003	29.3707	2.3455	2.78137	0.438988	5.34296	9.14426e-08	5.35951e-07	AAC76039	YGHA_ECOLI	294	P0AG84; P25887; Q2M9J4; Q46852;	Uncharacterized oxidoreductase YghA;	SIMILARITY: Belongs to the short-chain dehydrogenases/reductases (SDR) family. {ECO:0000305}.	GO:0008106; F:alcohol dehydrogenase (NADP+) activity; IDA:EcoCyc.	http://www.uniprot.org/uniprot/P0AG84
b1321	98.3061	2.31595	2.41526	0.24428	9.48073	2.525e-21	3.45481e-20	AAC74403	YCJX_ECOLI	465	P76046; P77411;	Uncharacterized protein YcjX;	SIMILARITY: To H.influenzae HI_1637. {ECO:0000305}.	GO:0005524; F:ATP binding; IEA:UniProtKB-KW.	http://www.uniprot.org/uniprot/P76046
b1784	18.0718	2.31147	2.53213	0.398715	5.7973	6.73892e-09	4.33905e-08	AAC74854	YEAH_ECOLI	427	P76235; O07964;	UPF0229 protein YeaH;	SIMILARITY: Belongs to the UPF0229 family. {ECO:0000305}.		http://www.uniprot.org/uniprot/P76235
b1440	17.3826	2.2649	2.43211	0.385582	5.87397	4.25475e-09	2.77931e-08	AAC74522	YDCS_ECOLI	381	P76108; Q2MBB6;	Putative ABC transporter periplasmic-binding protein YdcS;	FUNCTION: Probably part of the binding-protein-dependent transport system YdcSTUV. SUBCELLULAR LOCATION: Periplasm {ECO:0000250}. SIMILARITY: Belongs to the bacterial solute-binding protein PotD/PotF family. {ECO:0000305}.	GO:0030288; C:outer membrane-bounded periplasmic space; IDA:EcoCyc. GO:0019808; F:polyamine binding; IEA:InterPro. GO:0015846; P:polyamine transport; IEA:InterPro.	http://www.uniprot.org/uniprot/P76108
b0325	59.2653	2.22777	2.30965	0.249028	8.94587	3.69044e-19	4.57073e-18	AAC73428	YAHK_ECOLI	349	P75691; P71306; Q2MC98;	Aldehyde reductase YahK;	FUNCTION: Catalyzes the reduction of a wide range of aldehydes into their corresponding alcohols. Has a strong preference for NADPH over NADH as the electron donor. Cannot use a ketone as substrate. Is a major source of NADPH-dependent aldehyde reductase activity in E.coli. The in vivo functions of YahK has yet to be determined. {ECO:0000269|PubMed:23093176}. CATALYTIC ACTIVITY: An alcohol + NADP…	GO:0008106; F:alcohol dehydrogenase (NADP+) activity; IDA:EcoCyc. GO:0008270; F:zinc ion binding; IEA:InterPro.	http://www.uniprot.org/uniprot/P75691
b3597	29.3964	2.17121	2.31331	0.325004	6.68054	2.38059e-11	1.87576e-10	AAC76621	YIBH_ECOLI	378	P0AFV0; P32107; Q2M7R0;	Inner membrane protein YibH;	SUBCELLULAR LOCATION: Cell inner membrane; Multi-pass membrane protein. SIMILARITY: Belongs to the membrane fusion protein (MFP) (TC 8.A.1) family. {ECO:0000305}.	GO:0016021; C:integral component of membrane; IEA:UniProtKB-KW. GO:0005886; C:plasma membrane; IDA:EcoCyc. GO:0006974; P:cellular response to DNA damage stimulus; IEP:EcoliWiki. GO:0055085; P:transmembrane transport; IEA:InterPro.	http://www.uniprot.org/uniprot/P0AFV0
b1038	3.53155	2.15503	2.90333	0.619401	3.47921	0.000502887	0.00178501	AAC74122	CSGF_ECOLI	138	P0AE98; P52104;	Curli production assembly/transport component CsgF;	FUNCTION: May be involved in the biogenesis of curli organelles.	GO:0009279; C:cell outer membrane; IDA:EcoCyc. GO:0022610; P:biological adhesion; IMP:EcoCyc. GO:0044010; P:single-species biofilm formation; IMP:EcoCyc.	http://www.uniprot.org/uniprot/P0AE98
b4598	23.8918	2.14907	2.28341	0.331293	6.48692	8.76071e-11	6.58273e-10	ABP93444	YNCL_ECOLI	31	A5A615;	Uncharacterized protein YncL;	SUBCELLULAR LOCATION: Cell inner membrane {ECO:0000305|PubMed:19121005, ECO:0000305|PubMed:21778229}; Single-pass membrane protein {ECO:0000269|PubMed:19121005, ECO:0000269|PubMed:21778229}. INDUCTION: Expressed during stationary phase (PubMed:19121005), in minimal glucose or glycerol medium and at 45 degrees Celsius (PubMed:19734316) (at protein level). {ECO:0000269|PubMed:19121005, ECO:0000269|…	GO:0016021; C:integral component of membrane; IEA:UniProtKB-KW. GO:0005886; C:plasma membrane; IDA:EcoCyc.	http://www.uniprot.org/uniprot/A5A615
b3506	55.4374	2.09981	2.14281	0.22453	9.35201	8.60011e-21	1.14198e-19	AAC76531	SLP_ECOLI	188	P37194; P76709; Q2M7G8;	Outer membrane protein slp;	FUNCTION: The induction of slp may help to stabilize the outer membrane during carbon starvation and stationary phase. SUBUNIT: Forms homooligomers. {ECO:0000269|PubMed:16079137}. INTERACTION: Self; NbExp=2; IntAct=EBI-907245, EBI-907245; SUBCELLULAR LOCATION: Cell outer membrane {ECO:0000269|PubMed:16079137}; Lipid-anchor {ECO:0000255|PROSITE- ProRule:PRU00303, ECO:0000269|PubMed:16079137}. INDU…	GO:0009279; C:cell outer membrane; IEA:UniProtKB-SubCell. GO:0019867; C:outer membrane; IDA:EcoCyc. GO:0042802; F:identical protein binding; IPI:IntAct.	http://www.uniprot.org/uniprot/P37194
b1322	59.0946	2.09817	2.21382	0.282833	7.4184	1.18543e-13	1.09114e-12	AAC74404	YCJF_ECOLI	353	P0A8R7; P45525; P77177;	UPF0283 membrane protein YcjF;	SUBCELLULAR LOCATION: Cell inner membrane; Multi-pass membrane protein. SIMILARITY: Belongs to the UPF0283 family. {ECO:0000305}.	GO:0016021; C:integral component of membrane; IEA:UniProtKB-KW. GO:0005886; C:plasma membrane; IDA:EcoCyc.	http://www.uniprot.org/uniprot/P0A8R7
b0871	62.4894	2.07421	2.15053	0.248601	8.34352	7.21136e-17	7.76756e-16	AAC73958	POXB_ECOLI	572	P07003; Q47513; Q47514; Q47515; Q47516; Q47517; Q47518; Q47519;Q47520;	Pyruvate dehydrogenase [ubiquinone];Alpha-peptide;	CATALYTIC ACTIVITY: Pyruvate + ubiquinone + H(2)O = acetate + CO(2) + ubiquinol. {ECO:0000269|PubMed:6752142}. COFACTOR: Name=FAD; Xref=ChEBI:CHEBI:57692; Evidence={ECO:0000269|PubMed:6752142}; Note=Binds 1 FAD per subunit. {ECO:0000269|PubMed:6752142}; COFACTOR: Name=Mg(2+); Xref=ChEBI:CHEBI:18420; Evidence={ECO:0000269|PubMed:6752142}; Note=Binds 1 Mg(2+) ion per subunit. {ECO:0000269|PubMed:67…	GO:0005829; C:cytosol; IDA:UniProtKB. GO:0005886; C:plasma membrane; IEA:UniProtKB-SubCell. GO:0050660; F:flavin adenine dinucleotide binding; IDA:EcoCyc. GO:0042802; F:identical protein binding; IDA:EcoCyc. GO:0008289; F:lipid binding; IDA:EcoCyc. GO:0000287; F:magnesium ion binding; IDA:EcoCyc. GO:0052737; F:pyruvate dehydrogenase (quinone) activity; IDA:EcoCyc. GO:0030976; F:thiamine pyrophosp…	http://www.uniprot.org/uniprot/P07003
b3588	17.8505	2.06797	2.22058	0.375894	5.50148	3.76625e-08	2.28002e-07	AAC76612	ALDB_ECOLI	512	P37685; P78118; Q2M7Q1;	Aldehyde dehydrogenase B;	FUNCTION: Catalyzes the NADP-dependent oxidation of diverse aldehydes such as chloroacetaldehyde, acetaldehyde, propionaldehyde, benzaldehyde, mafosfamide, 4- hydroperoxycyclophosphamide. Its preferred substrates are acetaldehyde and chloroacetaldehyde. COFACTOR: Name=Mg(2+); Xref=ChEBI:CHEBI:18420; ENZYME REGULATION: Negatively regulated by fis. Positively regulated by RpoS and crp. Induced by e…	GO:0004029; F:aldehyde dehydrogenase (NAD) activity; IDA:EcoliWiki. GO:0016491; F:oxidoreductase activity; IDA:EcoliWiki. GO:0006974; P:cellular response to DNA damage stimulus; IEP:EcoliWiki. GO:0045471; P:response to ethanol; IDA:EcoliWiki.	http://www.uniprot.org/uniprot/P37685
b1493	15.0472	2.06138	2.27061	0.420499	4.90223	9.47569e-07	4.90122e-06	AAC74566	DCEB_ECOLI	466	P69910; P28302; P76873;	Glutamate decarboxylase beta;	FUNCTION: Converts glutamate to gamma-aminobutyrate (GABA), consuming one intracellular proton in the reaction. The gad system helps to maintain a near-neutral intracellular pH when cells are exposed to extremely acidic conditions. The ability to survive transit through the acidic conditions of the stomach is essential for successful colonization of the mammalian host by commensal and pathogenic …	GO:0005829; C:cytosol; IDA:UniProtKB. GO:0016020; C:membrane; IDA:UniProtKB. GO:0004351; F:glutamate decarboxylase activity; IDA:EcoCyc. GO:0030170; F:pyridoxal phosphate binding; IEA:InterPro. GO:0006536; P:glutamate metabolic process; IEA:InterPro. GO:0051454; P:intracellular pH elevation; IMP:EcoCyc.	http://www.uniprot.org/uniprot/P69910
b3543	28.9733	2.04035	2.36862	0.400415	5.09558	3.47671e-07	1.92622e-06	AAC76568	DPPB_ECOLI	339	P0AEF8; P37316; Q2M7K5;	Dipeptide transport system permease protein DppB;	FUNCTION: Part of the binding-protein-dependent transport system for dipeptides; probably responsible for the translocation of the substrate across the membrane. SUBCELLULAR LOCATION: Cell inner membrane; Multi-pass membrane protein. SIMILARITY: Belongs to the binding-protein-dependent transport system permease family. OppBC subfamily. {ECO:0000305}. SIMILARITY: Contains 1 ABC transmembrane type-…	GO:0043190; C:ATP-binding cassette (ABC) transporter complex; ISS:EcoCyc. GO:0016021; C:integral component of membrane; ISS:EcoCyc. GO:0005887; C:integral component of plasma membrane; IBA:GO_Central. GO:0005886; C:plasma membrane; IDA:EcoCyc. GO:0022857; F:transmembrane transporter activity; IBA:GO_Central. GO:0015833; P:peptide transport; IEA:UniProtKB-KW. GO:0015031; P:protein transport; IEA:U…	http://www.uniprot.org/uniprot/P0AEF8
b0790	6.89164	1.9977	2.86014	0.581297	3.43663	0.000589007	0.00206535	AAC73877	YBHP_ECOLI	253	P0AAW1; P75772;	Uncharacterized protein YbhP;			http://www.uniprot.org/uniprot/P0AAW1
b4045	235.545	1.99264	2.04133	0.182503	10.9184	9.41599e-28	1.55019e-26	AAC77015	YJBJ_ECOLI	69	P68206; P32691; Q2M6Q9;	UPF0337 protein YjbJ;	SIMILARITY: Belongs to the UPF0337 (CsbD) family. {ECO:0000305}.	GO:0005829; C:cytosol; IDA:EcoCyc.	http://www.uniprot.org/uniprot/P68206
b3486	206.15	1.95113	1.97127	0.14262	13.6806	1.3254e-42	3.21429e-41	AAT48187	RBBA_ECOLI	911	P37624; P37625; Q2M7E9; Q6BF27;	Ribosome-associated ATPase {ECO:0000305};	FUNCTION: Exhibits an intrinsic ATPase activity that is stimulated by both 70S ribosomes and 30S ribosomal subunits. Could be involved in protein-chain elongation and in release of deacyl-tRNA from ribosomes after peptide bond synthesis. Stimulates the synthesis of polyphenylalanine in vitro. {ECO:0000269|PubMed:10607404, ECO:0000269|PubMed:11168361, ECO:0000269|PubMed:16495476}. ENZYME REGULATIO…	GO:0060187; C:cell pole; IDA:EcoCyc. GO:0022627; C:cytosolic small ribosomal subunit; IDA:EcoCyc. GO:0016021; C:integral component of membrane; IEA:UniProtKB-KW. GO:0016020; C:membrane; IDA:EcoCyc. GO:0005886; C:plasma membrane; IDA:EcoCyc. GO:0005524; F:ATP binding; IEA:UniProtKB-KW. GO:0016887; F:ATPase activity; IDA:EcoCyc. GO:0042623; F:ATPase activity, coupled; IDA:EcoCyc. GO:0043024; F:ribo…	http://www.uniprot.org/uniprot/P37624
b4127	18.8336	1.95109	2.11184	0.37394	5.21765	1.8121e-07	1.03221e-06	AAC77088	YJDJ_ECOLI	90	P39274; Q2M6H7;	Uncharacterized protein YjdJ;	SIMILARITY: Contains 1 N-acetyltransferase domain. {ECO:0000255|PROSITE-ProRule:PRU00532}.		http://www.uniprot.org/uniprot/P39274
b1040	9.67543	1.91771	2.16568	0.456018	4.20533	2.60696e-05	0.000113285	AAC74124	CSGD_ECOLI	216	P52106;	CsgBAC operon transcriptional regulatory protein;	FUNCTION: The master regulator for adhesive curli fimbriae expression; necessary for transcription of the csgBAC/ymdA operon. Plays a positive role in biofilm formation. May have the capability to respond to starvation and/or high cell density by activating csgBA transcription. Low-level constitutive expression confers an adherent curli fimbriae-expressing phenotype, up- regulates 10 genes and do…	GO:0005886; C:plasma membrane; IEA:UniProtKB-SubCell. GO:0000986; F:bacterial-type RNA polymerase core promoter proximal region sequence-specific DNA binding; IDA:EcoCyc. GO:2000144; P:positive regulation of DNA-templated transcription, initiation; IMP:EcoCyc. GO:1900190; P:regulation of single-species biofilm formation; IDA:EcoCyc. GO:0006351; P:transcription, DNA-templated; IEA:UniProtKB-KW.	http://www.uniprot.org/uniprot/P52106
b1953	12.171	1.91238	2.24919	0.461097	4.14746	3.3618e-05	0.000143925	AAC75020	YODD_ECOLI	75	P64519; P76328; Q2MB02;	Uncharacterized protein YodD;		GO:0071468; P:cellular response to acidic pH; IMP:EcoCyc. GO:0070301; P:cellular response to hydrogen peroxide; IMP:EcoCyc. GO:0044011; P:single-species biofilm formation on inanimate substrate; IMP:EcoCyc.	http://www.uniprot.org/uniprot/P64519
b1937	2.58415	1.88592	2.52715	0.650666	2.89844	0.00375021	0.0113685	AAC75004	FLIE_ECOLI	104	P0A8T5; P25797;	Flagellar hook-basal body complex protein FliE;	SUBCELLULAR LOCATION: Bacterial flagellum basal body {ECO:0000250}. SIMILARITY: Belongs to the FliE family. {ECO:0000305}.	GO:0009425; C:bacterial-type flagellum basal body; IEA:UniProtKB-SubCell. GO:0003774; F:motor activity; IEA:InterPro. GO:0005198; F:structural molecule activity; IEA:InterPro. GO:0071973; P:bacterial-type flagellum-dependent cell motility; IEA:InterPro.	http://www.uniprot.org/uniprot/P0A8T5
b4093	6.88557	1.87141	2.31529	0.528236	3.54276	0.000395962	0.00144083	AAC77054	PHNO_ECOLI	144	P16691; Q2M6L0;	Aminoalkylphosphonate N-acetyltransferase {ECO:0000303|PubMed:23056305};	FUNCTION: Aminoalkylphosphonate N-acetyltransferase which is able to acetylate a range of aminoalkylphosphonic acids, including aminomethylphosphonate, (S)-1-aminoethylphosphonate and 2- aminoethyl- and 3-aminopropylphosphonate, using acetyl-CoA as acetyl donor. Is required for the utilization of aminomethylphosphonate and (S)-1-aminoethylphosphonate as a phosphate source via the C-P lyase pathwa…	GO:0031248; C:protein acetyltransferase complex; IBA:GO_Central. GO:0008080; F:N-acetyltransferase activity; IDA:EcoCyc. GO:0004596; F:peptide alpha-N-acetyltransferase activity; IBA:GO_Central. GO:0033051; P:aminophosphonate metabolic process; IMP:EcoCyc. GO:0006474; P:N-terminal protein amino acid acetylation; IBA:GO_Central. GO:0015716; P:organic phosphonate transport; IEA:UniProtKB-KW.	http://www.uniprot.org/uniprot/P16691
b1051	64.3487	1.85422	1.90142	0.231504	8.00945	1.15219e-15	1.16368e-14	AAC74135	MSYB_ECOLI	124	P25738; P75922;	Acidic protein MsyB;	FUNCTION: Could participate in the normal pathway of protein export.	GO:0005829; C:cytosol; IDA:EcoCyc.	http://www.uniprot.org/uniprot/P25738
b2127	12.1485	1.85266	2.11777	0.439706	4.2134	2.51554e-05	0.000109548	AAC75188	MLRA_ECOLI	243	P33358; Q2MAV3;	HTH-type transcriptional regulator MlrA;	FUNCTION: Transcriptional activator of the csg genes required for production of the curli (AgF). {ECO:0000269|PubMed:11489123}. INTERACTION: P77334:gmr; NbExp=2; IntAct=EBI-1127668, EBI-548149; P77302:ydaM; NbExp=2; IntAct=EBI-1127668, EBI-544662; SIMILARITY: Contains 1 HTH merR-type DNA-binding domain. {ECO:0000255|PROSITE-ProRule:PRU00254}.	GO:0003677; F:DNA binding; IEA:UniProtKB-KW. GO:0003700; F:transcription factor activity, sequence-specific DNA binding; IDA:EcoCyc. GO:0006351; P:transcription, DNA-templated; IEA:UniProtKB-KW.	http://www.uniprot.org/uniprot/P33358
b4372	75.661	1.85112	2.18558	0.48336	3.82969	0.000128302	0.00050449	AAC77325	HOLD_ECOLI	137	P28632; Q2M5U6;	DNA polymerase III subunit psi;	FUNCTION: DNA polymerase III is a complex, multichain enzyme responsible for most of the replicative synthesis in bacteria. This DNA polymerase also exhibits 3' to 5' exonuclease activity. The exact function of the psi subunit is unknown. CATALYTIC ACTIVITY: Deoxynucleoside triphosphate + DNA(n) = diphosphate + DNA(n+1). SUBUNIT: The DNA polymerase holoenzyme is a complex that contains 10 differe…	GO:0008408; F:3'-5' exonuclease activity; IEA:InterPro. GO:0003887; F:DNA-directed DNA polymerase activity; IEA:UniProtKB-KW. GO:0006260; P:DNA replication; IEA:UniProtKB-KW.	http://www.uniprot.org/uniprot/P28632
b3744	1033.08	1.8504	1.86235	0.114398	16.1751	7.55378e-59	2.39006e-57	AAC76767	ASNA_ECOLI	330	P00963; Q2M862;	Aspartate--ammonia ligase;	FUNCTION: May amidate Asp of the extracellular death factor precursor Asn-Asn-Trp-Asp-Asn to generate Asn-Asn-Trp-Asn-Asn. {ECO:0000305|PubMed:17962566}. CATALYTIC ACTIVITY: ATP + L-aspartate + NH(3) = AMP + diphosphate + L-asparagine. PATHWAY: Amino-acid biosynthesis; L-asparagine biosynthesis; L- asparagine from L-aspartate (ammonia route): step 1/1. SUBUNIT: Homodimer. SUBCELLULAR LOCATION: Cy…	GO:0005829; C:cytosol; IDA:EcoCyc. GO:0004812; F:aminoacyl-tRNA ligase activity; IEA:InterPro. GO:0004071; F:aspartate-ammonia ligase activity; IDA:EcoCyc. GO:0005524; F:ATP binding; IEA:UniProtKB-HAMAP. GO:0006529; P:asparagine biosynthetic process; IDA:EcoCyc. GO:0006974; P:cellular response to DNA damage stimulus; IEP:EcoliWiki. GO:0070981; P:L-asparagine biosynthetic process; IEA:UniProtKB-Un…	http://www.uniprot.org/uniprot/P00963
b0492	470.296	1.83986	1.86138	0.147538	12.4704	1.08247e-35	2.192e-34	AAC73594	YBBN_ECOLI	284	P77395; Q2MBT5;	Uncharacterized protein YbbN;	SIMILARITY: Contains 1 thioredoxin domain. {ECO:0000255|PROSITE- ProRule:PRU00691}. SEQUENCE CAUTION: Sequence=AAB40246.1; Type=Erroneous initiation; Note=Translation N-terminally shortened.; Evidence={ECO:0000305};	GO:0005829; C:cytosol; IDA:EcoCyc. GO:0016671; F:oxidoreductase activity, acting on a sulfur group of donors, disulfide as acceptor; IBA:GO_Central. GO:0015035; F:protein disulfide oxidoreductase activity; IDA:EcoCyc. GO:0045454; P:cell redox homeostasis; IBA:GO_Central. GO:0034599; P:cellular response to oxidative stress; IBA:GO_Central. GO:0061077; P:chaperone-mediated protein folding; IDA:EcoC…	http://www.uniprot.org/uniprot/P77395
b3686	72.9508	1.83653	2.13014	0.358639	5.12082	3.04202e-07	1.70168e-06	AAC76709	IBPB_ECOLI	142	P0C058; P29210; P76733; Q2M7Z8;	Small heat shock protein IbpB;	FUNCTION: Associates with aggregated proteins, together with IbpA, to stabilize and protect them from irreversible denaturation and extensive proteolysis during heat shock and oxidative stress. Aggregated proteins bound to the IbpAB complex are more efficiently refolded and reactivated by the ATP-dependent chaperone systems ClpB and DnaK/DnaJ/GrpE. Its activity is ATP- independent. {ECO:0000269|P…	GO:0005737; C:cytoplasm; IDA:EcoCyc. GO:0042802; F:identical protein binding; IPI:IntAct. GO:0050821; P:protein stabilization; IEA:UniProtKB-HAMAP. GO:0009408; P:response to heat; IMP:EcoCyc. GO:1990169; P:stress response to copper ion; IMP:EcoCyc.	http://www.uniprot.org/uniprot/P0C058
b3555	33.6517	1.8316	1.93175	0.303266	6.03956	1.5453e-09	1.04742e-08	AAC76579	YIAG_ECOLI	96	P0A9V5; P37668; Q2M7L6;	Uncharacterized HTH-type transcriptional regulator YiaG;	SIMILARITY: Contains 1 HTH cro/C1-type DNA-binding domain. {ECO:0000255|PROSITE-ProRule:PRU00257}.	GO:0043565; F:sequence-specific DNA binding; IEA:InterPro. GO:0006355; P:regulation of transcription, DNA-templated; IEA:UniProtKB-KW. GO:0006351; P:transcription, DNA-templated; IEA:UniProtKB-KW.	http://www.uniprot.org/uniprot/P0A9V5
b4140	50.0253	1.82515	1.93663	0.285306	6.39716	1.58291e-10	1.15927e-09	AAC77100	FXSA_ECOLI	158	P37147; P76797; Q2M6G4;	UPF0716 protein FxsA;	FUNCTION: Overexpression alleviates the exclusion of phage T7 in cells harboring the F plasmid. SUBCELLULAR LOCATION: Cell inner membrane; Multi-pass membrane protein. SIMILARITY: Belongs to the UPF0716 (FxsA) family. {ECO:0000305}. SEQUENCE CAUTION: Sequence=AAA97039.1; Type=Erroneous initiation; Note=Translation N-terminally extended.; Evidence={ECO:0000305}; Sequence=CAA27700.1; Type=Erroneous…	GO:0016021; C:integral component of membrane; IDA:EcoCyc. GO:0005886; C:plasma membrane; IDA:EcoCyc.	http://www.uniprot.org/uniprot/P37147
b4334	4.39079	1.81419	2.17215	0.566744	3.20107	0.00136917	0.00448998	AAC77290	YJIL_ECOLI	255	P39383; Q2M5X9;	Uncharacterized protein YjiL;	COFACTOR: Name=[4Fe-4S] cluster; Xref=ChEBI:CHEBI:49883; Evidence={ECO:0000305}; Note=Binds 1 [4Fe-4S] cluster per dimer. {ECO:0000305}; SUBUNIT: Homodimer. {ECO:0000305}. SEQUENCE CAUTION: Sequence=AAA97230.1; Type=Erroneous initiation; Note=Translation N-terminally shortened.; Evidence={ECO:0000305};	GO:0051539; F:4 iron, 4 sulfur cluster binding; IEA:UniProtKB-KW. GO:0046872; F:metal ion binding; IEA:UniProtKB-KW.	http://www.uniprot.org/uniprot/P39383
b1079	5.10042	1.81389	2.05758	0.534778	3.39185	0.000694228	0.0024089	AAC74163	FLGH_ECOLI	232	P0A6S0; P75940; Q9R7P0;	Flagellar L-ring protein;	FUNCTION: Assembles around the rod to form the L-ring and probably protects the motor/basal body from shearing forces during rotation. {ECO:0000250}. SUBUNIT: The basal body constitutes a major portion of the flagellar organelle and consists of four rings (L,P,S, and M) mounted on a central rod. {ECO:0000250}. SUBCELLULAR LOCATION: Cell outer membrane {ECO:0000250}; Lipid- anchor {ECO:0000250}. B…	GO:0009427; C:bacterial-type flagellum basal body, distal rod, L ring; IEA:InterPro. GO:0009279; C:cell outer membrane; IEA:UniProtKB-SubCell. GO:0003774; F:motor activity; IEA:InterPro. GO:0071973; P:bacterial-type flagellum-dependent cell motility; IEA:InterPro. GO:0006970; P:response to osmotic stress; IMP:EcoCyc.	http://www.uniprot.org/uniprot/P0A6S0
b1796	6.17656	1.81068	2.35417	0.574331	3.15268	0.00161778	0.00522904	AAC74866	YOAG_ECOLI	60	P64496; P76247; Q2MB24;	Protein YoaG;	SUBUNIT: Homodimer. {ECO:0000269|Ref.3}.		http://www.uniprot.org/uniprot/P64496
b2086	29.5068	1.80935	1.93653	0.332184	5.44684	5.12727e-08	3.07181e-07	AAC75147	YEGS_ECOLI	299	P76407; O08008; O08011;	Lipid kinase YegS;	FUNCTION: In vitro phosphorylates phosphatidylglycerol but not diacylglycerol; the in vivo substrate is unknown. COFACTOR: Name=Mg(2+); Xref=ChEBI:CHEBI:18420; Evidence={ECO:0000269|PubMed:17351295}; Name=Ca(2+); Xref=ChEBI:CHEBI:29108; Evidence={ECO:0000269|PubMed:17351295}; Note=Binds 1 Mg(2+) ion per subunit. Ca(2+) may be able to substitute. {ECO:0000269|PubMed:17351295}; BIOPHYSICOCHEMICAL P…	GO:0005737; C:cytoplasm; IEA:UniProtKB-SubCell. GO:0005524; F:ATP binding; IEA:UniProtKB-HAMAP. GO:0001727; F:lipid kinase activity; IDA:EcoCyc. GO:0000287; F:magnesium ion binding; IEA:UniProtKB-HAMAP. GO:0008654; P:phospholipid biosynthetic process; IEA:UniProtKB-HAMAP.	http://www.uniprot.org/uniprot/P76407
b3153	10.6447	1.80071	2.49951	0.545715	3.29972	0.000967813	0.00326093	AAC76187	YHBO_ECOLI	172	P45470; Q2M957;	Protein deglycase 2 {ECO:0000303|PubMed:26774339};	FUNCTION: Protein deglycase that repairs methylglyoxal- and glyoxal-glycated proteins, and releases repaired proteins and lactate or glycolate, respectively. Deglycates cysteine, arginine and lysine residues in proteins, and thus reactivates these proteins by reversing glycation by glyoxals. Is able to repair glycated serum albumin, collagen, glyceraldehyde-3-phosphate dehydrogenase, and fructose…	GO:0005737; C:cytoplasm; IEA:UniProtKB-SubCell. GO:0019172; F:glyoxalase III activity; IBA:GO_Central. GO:0016798; F:hydrolase activity, acting on glycosyl bonds; IEA:InterPro. GO:0042802; F:identical protein binding; IDA:EcoCyc. GO:0019243; P:methylglyoxal catabolic process to D-lactate via S-lactoyl-glutathione; IBA:GO_Central. GO:0009408; P:response to heat; IMP:EcoCyc. GO:0006979; P:response …	http://www.uniprot.org/uniprot/P45470
b1797	18.1098	1.7959	1.87005	0.332959	5.39374	6.90056e-08	4.10386e-07	AAC74867	YEAR_ECOLI	119	P64488; P76248; Q2MB23;	Uncharacterized protein YeaR;			http://www.uniprot.org/uniprot/P64488
b0498	4.83156	1.79545	2.61526	0.633735	2.83312	0.00460959	0.0135971	AAC73600	YBBC_ECOLI	122	P33668; Q2MBS9;	Uncharacterized protein YbbC;	INDUCTION: Repressed by H-NS, induced by LeuO. Part of the rhsD- ybbC operon. {ECO:0000269|PubMed:19429622}.		http://www.uniprot.org/uniprot/P33668
b3239	9.33649	1.79413	2.18936	0.501402	3.57823	0.000345927	0.00127364	AAC76271	YHCO_ECOLI	90	P64616; P46480; Q2M8X4;	Uncharacterized protein YhcO;	SIMILARITY: Belongs to the barstar family. {ECO:0000305}.		http://www.uniprot.org/uniprot/P64616
b1732	106.778	1.7819	1.83344	0.215827	8.25614	1.50464e-16	1.5787e-15	AAT48137	CATE_ECOLI	753	P21179; P76906; P78066; P78168;	Catalase HPII;	FUNCTION: Decomposes hydrogen peroxide into water and oxygen; serves to protect cells from the toxic effects of hydrogen peroxide. CATALYTIC ACTIVITY: 2 H(2)O(2) = O(2) + 2 H(2)O. {ECO:0000255|PROSITE-ProRule:PRU10013}. COFACTOR: Name=heme; Xref=ChEBI:CHEBI:30413; SUBUNIT: Homotetramer. INTERACTION: Self; NbExp=2; IntAct=EBI-549879, EBI-549879; SUBCELLULAR LOCATION: Cytoplasm {ECO:0000305}. INDUC…	GO:0005737; C:cytoplasm; IDA:EcoliWiki. GO:0005829; C:cytosol; IDA:UniProtKB. GO:0004096; F:catalase activity; IMP:CACAO. GO:0020037; F:heme binding; IDA:EcoliWiki. GO:0042802; F:identical protein binding; IPI:IntAct. GO:0005506; F:iron ion binding; IDA:EcoliWiki. GO:0006974; P:cellular response to DNA damage stimulus; IEP:EcoliWiki. GO:0042744; P:hydrogen peroxide catabolic process; IMP:EcoliWik…	http://www.uniprot.org/uniprot/P21179
b4312	106.993	1.7706	1.81133	0.202478	8.74467	2.23675e-18	2.68013e-17	AAC77268	FIMB_ECOLI	200	P0ADH5; P04742; Q2M601; Q47219;	Type 1 fimbriae regulatory protein FimB;	FUNCTION: FimB is one of the 2 regulatory proteins which control the phase variation of type 1 fimbriae in E.coli. These proteins mediate the periodic inversion of a 300bp DNA segment that harbors the promoter for the fimbrial structural gene, FimA. FimB switches FimA on. SIMILARITY: Belongs to the 'phage' integrase family. {ECO:0000305}.	GO:0003677; F:DNA binding; IEA:InterPro. GO:0006974; P:cellular response to DNA damage stimulus; IEP:EcoliWiki. GO:0015074; P:DNA integration; IMP:EcoCyc. GO:0006310; P:DNA recombination; IMP:EcoCyc. GO:0006355; P:regulation of transcription, DNA-templated; IEA:UniProtKB-KW. GO:0006351; P:transcription, DNA-templated; IEA:UniProtKB-KW.	http://www.uniprot.org/uniprot/P0ADH5
b3672	141.722	1.77031	1.98322	0.443737	3.98955	6.61975e-05	0.000273571	AAC76695	LPIV_ECOLI	32	P03061; Q2M7Y5;	IlvBN operon leader peptide;	FUNCTION: This protein is involved in control of the biosynthesis of isoleucine, leucine, and valine.	GO:0009099; P:valine biosynthetic process; IMP:EcoCyc.	http://www.uniprot.org/uniprot/P03061
b0976	1.76551	1.75491	3.77766	0.708084	2.4784	0.0131974	0.0337944	AAC74061	HYAE_ECOLI	132	P19931;	Hydrogenase-1 operon protein HyaE;	FUNCTION: Not known. Could form, along with HyaD, a complex involved in the processing of the hydrogenase 1 structural operon. SIMILARITY: Belongs to the HupG/HyaE family. {ECO:0000305}.	GO:0005048; F:signal sequence binding; IPI:EcoCyc.	http://www.uniprot.org/uniprot/P19931
b0897	50.1577	1.72164	1.79559	0.270685	6.36033	2.01318e-10	1.45655e-09	AAC73983	YCAC_ECOLI	208	P21367;	Uncharacterized protein YcaC;	SUBUNIT: Homooctamer composed of two tetrameric rings.	GO:0005829; C:cytosol; IDA:UniProtKB. GO:0016020; C:membrane; IDA:UniProtKB. GO:0016787; F:hydrolase activity; IEA:UniProtKB-KW. GO:0008152; P:metabolic process; IEA:InterPro.	http://www.uniprot.org/uniprot/P21367
b3879	2.66787	1.71725	2.36671	0.646261	2.6572	0.00787917	0.0216637	AAC76876	YIHR_ECOLI	308	P32139; Q2M8H6;	Uncharacterized protein YihR;	INDUCTION: Induced during growth with sulfoquinovose. {ECO:0000269|PubMed:24463506}.	GO:0030246; F:carbohydrate binding; IEA:InterPro. GO:0016853; F:isomerase activity; IEA:InterPro. GO:0005975; P:carbohydrate metabolic process; IEA:InterPro. GO:0044010; P:single-species biofilm formation; IMP:EcoCyc.	http://www.uniprot.org/uniprot/P32139
b3517	17.734	1.7153	1.80771	0.347408	4.93743	7.91578e-07	4.1581e-06	AAC76542	DCEA_ECOLI	466	P69908; P80063; Q2M7H9;	Glutamate decarboxylase alpha;	FUNCTION: Converts glutamate to gamma-aminobutyrate (GABA), consuming one intracellular proton in the reaction. The gad system helps to maintain a near-neutral intracellular pH when cells are exposed to extremely acidic conditions. The ability to survive transit through the acidic conditions of the stomach is essential for successful colonization of the mammalian host by commensal and pathogenic …	GO:0005829; C:cytosol; IDA:UniProtKB. GO:0016020; C:membrane; IDA:UniProtKB. GO:0004351; F:glutamate decarboxylase activity; IDA:EcoCyc. GO:0030170; F:pyridoxal phosphate binding; IEA:InterPro. GO:0006536; P:glutamate metabolic process; IEA:InterPro. GO:0051454; P:intracellular pH elevation; IMP:EcoCyc.	http://www.uniprot.org/uniprot/P69908
b4329	17.4195	1.70841	1.81672	0.352014	4.85325	1.21452e-06	6.16392e-06	AAC77285	YJIG_ECOLI	153	P0AEH8; P39378; Q2M5Y4;	Inner membrane protein YjiG;	SUBCELLULAR LOCATION: Cell inner membrane; Multi-pass membrane protein. SIMILARITY: Belongs to the SpmB family. {ECO:0000305}.	GO:0016021; C:integral component of membrane; IEA:UniProtKB-KW. GO:0005886; C:plasma membrane; IDA:EcoCyc.	http://www.uniprot.org/uniprot/P0AEH8
b2660	7.01867	1.70829	2.11044	0.530706	3.2189	0.00128685	0.00424409	AAC75707	LHGO_ECOLI	422	P37339; P76622; P77020;	L-2-hydroxyglutarate oxidase LhgO {ECO:0000255|HAMAP-Rule:MF_00990};	FUNCTION: Oxidizes L-2-hydroxyglutarate, probably to recover alpha-ketoglutarate mistakenly reduced by other enzymes or formed during growth on propionate. {ECO:0000255|HAMAP-Rule:MF_00990, ECO:0000269|PubMed:18390652}. CATALYTIC ACTIVITY: (S)-2-hydroxy acid + O(2) = 2-oxo acid + H(2)O(2). {ECO:0000255|HAMAP-Rule:MF_00990, ECO:0000269|PubMed:18390652}. COFACTOR: Name=FAD; Xref=ChEBI:CHEBI:57692; …	GO:0005737; C:cytoplasm; IDA:EcoliWiki. GO:0005886; C:plasma membrane; IDA:EcoCyc. GO:0050660; F:flavin adenine dinucleotide binding; IDA:EcoCyc. GO:0034419; F:L-2-hydroxyglutarate oxidase activity; IDA:EcoCyc. GO:0052853; F:long-chain-(S)-2-hydroxy-long-chain-acid oxidase activity; IEA:UniProtKB-EC. GO:0052854; F:medium-chain-(S)-2-hydroxy-acid oxidase activity; IEA:UniProtKB-EC. GO:0052852; F:v…	http://www.uniprot.org/uniprot/P37339
b4149	22.0936	1.70505	1.81397	0.342284	4.98138	6.31325e-07	3.3643e-06	AAC77109	BLC_ECOLI	177	P0A901; P39281; Q2M6F3;	Outer membrane lipoprotein Blc;	FUNCTION: Involved in the storage or transport of lipids necessary for membrane maintenance under stressful conditions. Displays a binding preference for lysophospholipids. {ECO:0000269|PubMed:15044022}. SUBUNIT: Homodimer. {ECO:0000269|PubMed:16920109}. SUBCELLULAR LOCATION: Cell outer membrane; Lipid-anchor. INDUCTION: By starvation and high osmolarity. SIMILARITY: Belongs to the calycin superf…	GO:0009279; C:cell outer membrane; IEA:UniProtKB-SubCell. GO:0008289; F:lipid binding; IEA:UniProtKB-KW. GO:0005215; F:transporter activity; IEA:InterPro. GO:0006974; P:cellular response to DNA damage stimulus; IEP:EcoliWiki.	http://www.uniprot.org/uniprot/P0A901
b3485	78.831	1.70311	1.72853	0.181209	9.39861	5.52887e-21	7.43917e-20	AAC76510	YHHJ_ECOLI	374	P0AGH1; P31993; P76703; Q2M7E8;	Inner membrane transport permease YhhJ;	SUBCELLULAR LOCATION: Cell inner membrane; Multi-pass membrane protein. SIMILARITY: Belongs to the ABC-2 integral membrane protein family. {ECO:0000305}. SIMILARITY: Contains 1 ABC transmembrane type-2 domain. {ECO:0000255|PROSITE-ProRule:PRU00442}. SEQUENCE CAUTION: Sequence=AAB18460.1; Type=Erroneous initiation; Evidence={ECO:0000305};	GO:0005887; C:integral component of plasma membrane; IBA:GO_Central. GO:0005886; C:plasma membrane; IDA:EcoCyc. GO:0015562; F:efflux transmembrane transporter activity; IBA:GO_Central. GO:0055085; P:transmembrane transport; IBA:GO_Central.	http://www.uniprot.org/uniprot/P0AGH1
b1619	146.784	1.70157	1.72438	0.155801	10.9214	9.10513e-28	1.50513e-26	AAC74691	HDHA_ECOLI	255	P0AET8; P25529;	7-alpha-hydroxysteroid dehydrogenase;	FUNCTION: 7-alpha-dehydroxylation of cholic acid, yielding deoxycholic acid and lithocholic acid, respectively. Highest affinity with taurochenodeoxycholic acid. CATALYTIC ACTIVITY: 3-alpha,7-alpha,12-alpha-trihydroxy-5-beta- cholanate + NAD(+) = 3-alpha,12-alpha-dihydroxy-7-oxo-5-beta- cholanate + NADH. SUBUNIT: Homotetramer. {ECO:0000269|PubMed:8672472}. SIMILARITY: Belongs to the short-chain d…	GO:0005829; C:cytosol; IDA:UniProtKB. GO:0008709; F:cholate 7-alpha-dehydrogenase activity; IDA:EcoCyc. GO:0042802; F:identical protein binding; IDA:EcoCyc. GO:0030573; P:bile acid catabolic process; IDA:EcoCyc. GO:0051289; P:protein homotetramerization; IDA:EcoCyc.	http://www.uniprot.org/uniprot/P0AET8
b3432	385.45	1.69096	1.6986	0.0958113	17.6489	1.03833e-69	4.20524e-68	AAC76457	GLGB_ECOLI	728	P07762; Q2M796;	1,4-alpha-glucan branching enzyme GlgB;	FUNCTION: Catalyzes the formation of the alpha-1,6-glucosidic linkages in glycogen by scission of a 1,4-alpha-linked oligosaccharide from growing alpha-1,4-glucan chains and the subsequent attachment of the oligosaccharide to the alpha-1,6 position. {ECO:0000250}. CATALYTIC ACTIVITY: Transfers a segment of a (1->4)-alpha-D-glucan chain to a primary hydroxy group in a similar glucan chain. PATHWAY…	GO:0005829; C:cytosol; IDA:EcoCyc. GO:0003844; F:1,4-alpha-glucan branching enzyme activity; IDA:EcoCyc. GO:0043169; F:cation binding; IEA:InterPro. GO:0004553; F:hydrolase activity, hydrolyzing O-glycosyl compounds; IEA:InterPro. GO:0006974; P:cellular response to DNA damage stimulus; IEP:EcoliWiki. GO:0005978; P:glycogen biosynthetic process; IMP:EcoCyc.	http://www.uniprot.org/uniprot/P07762
b2422	77.3037	1.68449	1.8067	0.355193	4.74248	2.11121e-06	1.04913e-05	AAC75475	CYSA_ECOLI	365	P16676; P77693;	Sulfate/thiosulfate import ATP-binding protein CysA {ECO:0000255|HAMAP-Rule:MF_01701};	FUNCTION: Part of the ABC transporter complex CysAWTP involved in sulfate/thiosulfate import. Responsible for energy coupling to the transport system. CATALYTIC ACTIVITY: ATP + H(2)O + sulfate(Out) = ADP + phosphate + sulfate(In). {ECO:0000255|HAMAP-Rule:MF_01701}. SUBUNIT: The complex is composed of two ATP-binding proteins (CysA), two transmembrane proteins (CysT and CysW) and a solute- binding…	GO:0043190; C:ATP-binding cassette (ABC) transporter complex; IEA:UniProtKB-HAMAP. GO:0005524; F:ATP binding; IEA:UniProtKB-HAMAP. GO:0015419; F:sulfate transmembrane-transporting ATPase activity; IEA:UniProtKB-HAMAP.	http://www.uniprot.org/uniprot/P16676
b1423	21.3334	1.68233	1.78351	0.334779	5.02519	5.02926e-07	2.73403e-06	AAC74505	YDCJ_ECOLI	447	P76097; Q2MBC2;	Uncharacterized protein YdcJ;	SIMILARITY: To M.tuberculosis Rv3292. {ECO:0000305}.		http://www.uniprot.org/uniprot/P76097
b1897	24.7441	1.66481	1.77832	0.334632	4.97505	6.52321e-07	3.46706e-06	AAC74967	OTSB_ECOLI	266	P31678;	Trehalose-6-phosphate phosphatase;	FUNCTION: Removes the phosphate from trehalose 6-phosphate (Tre6P) to produce free trehalose. Also catalyzes the dephosphorylation of glucose-6-phosphate (Glu6P) and 2-deoxyglucose-6-phosphate (2dGlu6P). {ECO:0000269|PubMed:1310094, ECO:0000269|PubMed:16990279}. CATALYTIC ACTIVITY: Trehalose 6-phosphate + H(2)O = trehalose + phosphate. COFACTOR: Name=Mg(2+); Xref=ChEBI:CHEBI:18420; Evidence={ECO:…	GO:0000287; F:magnesium ion binding; IDA:UniProtKB. GO:0004805; F:trehalose-phosphatase activity; IDA:EcoCyc. GO:0006970; P:response to osmotic stress; IEP:EcoCyc. GO:0005992; P:trehalose biosynthetic process; IMP:EcoCyc. GO:0070415; P:trehalose metabolism in response to cold stress; IMP:EcoCyc.	http://www.uniprot.org/uniprot/P31678
b2465	101.888	1.66027	1.68942	0.180048	9.22126	2.93624e-20	3.83606e-19	AAC75518	TKT2_ECOLI	667	P33570;	Transketolase 2;	FUNCTION: Catalyzes the reversible transfer of a two-carbon ketol group from sedoheptulose-7-phosphate to glyceraldehyde-3- phosphate, producing xylulose-5-phosphate and ribose-5-phosphate. Catalyzes the transfer of a two-carbon ketol group from a ketose donor to an aldose acceptor, via a covalent intermediate with the cofactor thiamine pyrophosphate (By similarity). {ECO:0000250}. CATALYTIC ACTI…	GO:0005829; C:cytosol; IDA:EcoCyc. GO:0046872; F:metal ion binding; IEA:UniProtKB-KW. GO:0004802; F:transketolase activity; IMP:EcoliWiki. GO:0008152; P:metabolic process; IEA:InterPro.	http://www.uniprot.org/uniprot/P33570
b2130	6.90469	1.65841	2.28129	0.566284	2.92859	0.00340507	0.0104001	AAC75191	YEHY_ECOLI	385	P33361; P76435; Q2MAU9;	Glycine betaine uptake system permease protein YehY {ECO:0000305};	FUNCTION: Part of an ABC transporter complex involved in low- affinity glycine betaine uptake. Probably responsible for the translocation of the substrate across the membrane. {ECO:0000269|PubMed:26325238}. SUBUNIT: The complex is composed of two ATP-binding proteins (YehX), two transmembrane proteins (YehW and YehY) and a solute- binding protein (YehZ). {ECO:0000305}. SUBCELLULAR LOCATION: Cell …	GO:0016021; C:integral component of membrane; IEA:UniProtKB-KW. GO:0005886; C:plasma membrane; IDA:EcoCyc. GO:0005215; F:transporter activity; IBA:GO_Central. GO:0006865; P:amino acid transport; IEA:UniProtKB-KW. GO:0031460; P:glycine betaine transport; IDA:EcoCyc.	http://www.uniprot.org/uniprot/P33361
b1927	85.591	1.65687	1.69196	0.195023	8.49577	1.96629e-17	2.21208e-16	AAC74994	AMY2_ECOLI	495	P26612; P78072;	Cytoplasmic alpha-amylase;	CATALYTIC ACTIVITY: Endohydrolysis of (1->4)-alpha-D-glucosidic linkages in polysaccharides containing three or more (1->4)-alpha- linked D-glucose units. {ECO:0000269|PubMed:1400215}. COFACTOR: Name=Ca(2+); Xref=ChEBI:CHEBI:29108; Evidence={ECO:0000250|UniProtKB:P06278}; Note=Binds 1 Ca(2+) ion per subunit. {ECO:0000250|UniProtKB:P06278}; SUBUNIT: Monomer. {ECO:0000250}. SUBCELLULAR LOCATION: Cy…	GO:0005737; C:cytoplasm; IDA:EcoCyc. GO:0004556; F:alpha-amylase activity; IDA:EcoCyc. GO:0005509; F:calcium ion binding; IEA:InterPro. GO:0005975; P:carbohydrate metabolic process; IEA:UniProtKB-KW.	http://www.uniprot.org/uniprot/P26612
b4301	5.90601	1.62828	2.01842	0.543028	2.99852	0.00271296	0.00843893	AAC77257	SGCE_ECOLI	210	P39362; Q2M614;	Protein SgcE;	FUNCTION: Probable pentose-5-phosphate 3-epimerase. COFACTOR: Name=Co(2+); Xref=ChEBI:CHEBI:48828; Evidence={ECO:0000250}; Name=Fe(2+); Xref=ChEBI:CHEBI:29033; Evidence={ECO:0000250}; Name=Mn(2+); Xref=ChEBI:CHEBI:29035; Evidence={ECO:0000250}; Name=Zn(2+); Xref=ChEBI:CHEBI:29105; Evidence={ECO:0000250}; Note=Binds 1 divalent metal cation per subunit. Active with Co(2+), Fe(2+), Mn(2+) and Zn(2+)…	GO:0005829; C:cytosol; IBA:GO_Central. GO:0046872; F:metal ion binding; IBA:GO_Central. GO:0004750; F:ribulose-phosphate 3-epimerase activity; IBA:GO_Central. GO:0044262; P:cellular carbohydrate metabolic process; IBA:GO_Central. GO:0019323; P:pentose catabolic process; IBA:GO_Central. GO:0009052; P:pentose-phosphate shunt, non-oxidative branch; IBA:GO_Central.	http://www.uniprot.org/uniprot/P39362
b3926	557.614	1.62574	1.63676	0.111443	14.5881	3.34354e-48	9.14956e-47	AAC76908	GLPK_ECOLI	502	P0A6F3; P08859; Q2M8M2; Q59381;	Glycerol kinase {ECO:0000255|HAMAP-Rule:MF_00186};	FUNCTION: Key enzyme in the regulation of glycerol uptake and metabolism. Catalyzes the phosphorylation of glycerol to yield sn- glycerol 3-phosphate. It also catalyzes the phosphorylation of dihydroxyacetone, L-glyceraldehyde and D-glyceraldehyde. It uses only ATP. {ECO:0000255|HAMAP-Rule:MF_00186, ECO:0000269|PubMed:2826434, ECO:0000269|PubMed:4575199, ECO:0000269|PubMed:5335908}. CATALYTIC ACT…	GO:0005829; C:cytosol; IDA:UniProtKB. GO:0005524; F:ATP binding; IEA:UniProtKB-HAMAP. GO:0004370; F:glycerol kinase activity; IDA:UniProtKB. GO:0046872; F:metal ion binding; IDA:EcoCyc. GO:0008270; F:zinc ion binding; IDA:UniProtKB. GO:0006974; P:cellular response to DNA damage stimulus; IEP:EcoliWiki. GO:0019563; P:glycerol catabolic process; IEA:UniProtKB-UniPathway. GO:0006071; P:glycerol meta…	http://www.uniprot.org/uniprot/P0A6F3
b2112	16.3787	1.616	1.85438	0.418726	3.85933	0.000113697	0.000452331	AAC75173	YEHE_ECOLI	93	P33344; Q2MAW6;	Uncharacterized protein YehE;			http://www.uniprot.org/uniprot/P33344
b4126	8.72802	1.61327	1.78774	0.450073	3.58447	0.000337761	0.00124584	AAC77087	YJDI_ECOLI	76	P0AF59; P39273; Q2M6H8;	Uncharacterized protein YjdI;			http://www.uniprot.org/uniprot/P0AF59
b3012	86.2262	1.5892	1.61887	0.18729	8.48522	2.15318e-17	2.41561e-16	AAC76048	DKGA_ECOLI	275	Q46857; Q2M9I7;	2,5-diketo-D-gluconic acid reductase A;	FUNCTION: Catalyzes the reduction of 2,5-diketo-D-gluconic acid (25DKG) to 2-keto-L-gulonic acid (2KLG). It is also capable of stereoselective -keto ester reductions on ethyl acetoacetate and other 2-substituted derivatives. CATALYTIC ACTIVITY: 2-dehydro-D-gluconate + NADP(+) = 2,5- didehydro-D-gluconate + NADPH. BIOPHYSICOCHEMICAL PROPERTIES: pH dependence: Optimum pH is 7.5.; SUBUNIT: Monomer. …	GO:0005829; C:cytosol; IDA:EcoCyc. GO:0050580; F:2,5-didehydrogluconate reductase activity; IEA:UniProtKB-EC. GO:0008106; F:alcohol dehydrogenase (NADP+) activity; IDA:EcoCyc. GO:0016616; F:oxidoreductase activity, acting on the CH-OH group of donors, NAD or NADP as acceptor; IDA:EcoCyc. GO:0019853; P:L-ascorbic acid biosynthetic process; IEA:UniProtKB-KW. GO:0051596; P:methylglyoxal catabolic pr…	http://www.uniprot.org/uniprot/Q46857
b1081	4.11529	1.57337	1.82977	0.56717	2.77407	0.00553593	0.0158673	AAC74165	FLGJ_ECOLI	313	P75942;	Peptidoglycan hydrolase FlgJ;	FUNCTION: Flagellum-specific muramidase which hydrolyzes the peptidoglycan layer to assemble the rod structure in the periplasmic space. {ECO:0000250}. SUBCELLULAR LOCATION: Periplasm {ECO:0000250}. MISCELLANEOUS: Probably exported via the flagellum-specific export pathway. SIMILARITY: In the N-terminal section; belongs to the FlgJ family. {ECO:0000305}. SIMILARITY: In the C-terminal section; bel…	GO:0042597; C:periplasmic space; IEA:UniProtKB-SubCell. GO:0004040; F:amidase activity; IEA:InterPro. GO:0016798; F:hydrolase activity, acting on glycosyl bonds; IEA:UniProtKB-KW. GO:0044780; P:bacterial-type flagellum assembly; IEA:InterPro. GO:0071973; P:bacterial-type flagellum-dependent cell motility; IMP:EcoCyc. GO:0071555; P:cell wall organization; IEA:UniProtKB-KW. GO:0008152; P:metabolic …	http://www.uniprot.org/uniprot/P75942
b0542	9.54616	1.56836	1.78677	0.466528	3.36178	0.000774431	0.00265437	EBT00001514531	REND_ECOLI	100	P75718; P77082; Q2MBN9;	Putative defective protein Ren from DLP12 prophage;	MISCELLANEOUS: Encoded by the cryptic lambdoid prophage DLP12. CAUTION: Could be the product of a pseudogene. The original protein is truncated by an IS3C element. {ECO:0000305}.		http://www.uniprot.org/uniprot/P75718
b1674	3.87417	1.56236	2.25232	0.621135	2.51533	0.0118922	0.0309533	AAC74744	YDHY_ECOLI	208	P0AAL6; P77186;	Uncharacterized ferredoxin-like protein YdhY;	INDUCTION: Up-regulated by the oxygen-responsive transcription factor FNR under anaerobic conditions. Repressed in the presence of nitrate or nitrite via the two-component systems NarXL and NarPQ, respectively. {ECO:0000269|PubMed:18227264}. SIMILARITY: Contains 4 4Fe-4S ferredoxin-type domains. {ECO:0000255|PROSITE-ProRule:PRU00711}.	GO:0005737; C:cytoplasm; IBA:GO_Central. GO:0051539; F:4 iron, 4 sulfur cluster binding; IEA:UniProtKB-KW. GO:0046872; F:metal ion binding; IEA:UniProtKB-KW. GO:0016491; F:oxidoreductase activity; IBA:GO_Central.	http://www.uniprot.org/uniprot/P0AAL6
b4335	13.8538	1.55269	1.63307	0.359554	4.31838	1.57176e-05	7.04944e-05	AAC77291	YJIM_ECOLI	383	P39384; Q2M5X8;	Uncharacterized protein YjiM;	SIMILARITY: Belongs to the FldB/FldC dehydratase beta subunit family. {ECO:0000305}. SEQUENCE CAUTION: Sequence=AAA97231.1; Type=Erroneous initiation; Note=Translation N-terminally shortened.; Evidence={ECO:0000305};	GO:0006974; P:cellular response to DNA damage stimulus; IEP:EcoliWiki.	http://www.uniprot.org/uniprot/P39384
b1441	6.91923	1.55164	1.82623	0.522936	2.96717	0.00300554	0.00926366	AAC74523	YDCT_ECOLI	337	P77795;	Uncharacterized ABC transporter ATP-binding protein YdcT;	FUNCTION: Probably part of a binding-protein-dependent transport system YdcSTUV. Probably responsible for energy coupling to the transport system. SIMILARITY: Belongs to the ABC transporter superfamily. {ECO:0000305}. SIMILARITY: Contains 1 ABC transporter domain. {ECO:0000255|PROSITE-ProRule:PRU00434}.	GO:0043190; C:ATP-binding cassette (ABC) transporter complex; IEA:InterPro. GO:0005524; F:ATP binding; IEA:UniProtKB-KW. GO:0016887; F:ATPase activity; IEA:InterPro. GO:0016820; F:hydrolase activity, acting on acid anhydrides, catalyzing transmembrane movement of substances; IEA:InterPro.	http://www.uniprot.org/uniprot/P77795
b0753	45.618	1.55089	1.66403	0.312831	4.9576	7.13705e-07	3.76859e-06	AAC73840	YBGS_ECOLI	126	P0AAV6; P75758;	Uncharacterized protein YbgS;			http://www.uniprot.org/uniprot/P0AAV6
b3343	78.7543	1.54598	1.60427	0.231459	6.67927	2.4014e-11	1.88848e-10	AAC76368	TUSB_ECOLI	95	P45530; Q2M708;	Protein TusB;	FUNCTION: Part of a sulfur-relay system required for 2-thiolation of 5-methylaminomethyl-2-thiouridine (mnm(5)s(2)U) at tRNA wobble positions. {ECO:0000269|PubMed:16387657}. SUBUNIT: Heterohexamer, formed by a dimer of trimers. The hexameric TusBCD complex contains 2 copies each of TusB, TusC and TusD. The TusBCD complex interacts with TusE. {ECO:0000269|PubMed:16387657, ECO:0000269|PubMed:164727…	GO:0005737; C:cytoplasm; IEA:UniProtKB-SubCell. GO:0002143; P:tRNA wobble position uridine thiolation; IMP:EcoCyc.	http://www.uniprot.org/uniprot/P45530
b3430	332.433	1.54413	1.55131	0.103117	14.9745	1.07714e-50	3.07212e-49	AAC76455	GLGC_ECOLI	431	P0A6V1; P00584; Q2M794;	Glucose-1-phosphate adenylyltransferase;	FUNCTION: Catalyzes the synthesis of ADP-glucose, a sugar donor used in elongation reactions on alpha-glucans. CATALYTIC ACTIVITY: ATP + alpha-D-glucose 1-phosphate = diphosphate + ADP-glucose. ENZYME REGULATION: Activated by fructose-1,6-bisphosphate and inhibited by AMP and ADP. Allosteric regulation. PATHWAY: Glycan biosynthesis; glycogen biosynthesis. SUBUNIT: Homotetramer. SIMILARITY: Belong…	GO:0016208; F:AMP binding; IDA:EcoCyc. GO:0005524; F:ATP binding; IEA:UniProtKB-KW. GO:0008878; F:glucose-1-phosphate adenylyltransferase activity; IDA:EcoCyc. GO:0000287; F:magnesium ion binding; IDA:EcoCyc. GO:0005978; P:glycogen biosynthetic process; IMP:EcoCyc.	http://www.uniprot.org/uniprot/P0A6V1
b4269	30.6658	1.54057	1.64103	0.313546	4.91338	8.95217e-07	4.64824e-06	AAC77226	AHR_ECOLI	339	P27250; P76812; Q2M640;	Aldehyde reductase Ahr;	FUNCTION: Catalyzes the reduction of a wide range of aldehydes including aliphatic fatty aldehydes (C4-C16), into their corresponding alcohols. Has a strong preference for NADPH over NADH as the electron donor. Cannot use glyceraldehyde or a ketone as substrate. Is a relevant source of NADPH-dependent aldehyde reductase activity in E.coli. The in vivo functions of Ahr has yet to be determined. {E…	GO:0008106; F:alcohol dehydrogenase (NADP+) activity; IDA:EcoCyc. GO:0008270; F:zinc ion binding; IDA:EcoCyc. GO:0006631; P:fatty acid metabolic process; IEA:UniProtKB-KW.	http://www.uniprot.org/uniprot/P27250
b3487	153.249	1.53876	1.57064	0.201245	7.64619	2.07025e-14	1.959e-13	AAC76512	YHII_ECOLI	355	P37626; Q2M7F0;	Uncharacterized protein YhiI;		GO:0005886; C:plasma membrane; IDA:EcoCyc. GO:0009306; P:protein secretion; IEA:InterPro.	http://www.uniprot.org/uniprot/P37626
b4222	134.933	1.53354	1.55238	0.152309	10.0685	7.60934e-24	1.12065e-22	AAC77179	YTFP_ECOLI	113	P0AE48; P39323; Q2M683;	Gamma-glutamylcyclotransferase family protein YtfP;	FUNCTION: May play a role in antibiotic biosynthesis. {ECO:0000305}. SIMILARITY: Belongs to the gamma-glutamylcyclotransferase family. {ECO:0000305}. CAUTION: Lacks the conserved Glu residue at position 70 that serves as proton acceptor in enzymes with gamma- glutamylcyclotransferase activity. {ECO:0000305}.	GO:0005829; C:cytosol; IDA:EcoCyc.	http://www.uniprot.org/uniprot/P0AE48
b3059	52.9779	1.52695	1.57612	0.236775	6.44896	1.12617e-10	8.38414e-10	AAC76095	PLSY_ECOLI	205	P60782; P31056; Q2M9E6;	Probable glycerol-3-phosphate acyltransferase;	FUNCTION: Catalyzes the transfer of an acyl group from acyl-ACP to glycerol-3-phosphate (G3P) to form lysophosphatidic acid (LPA). This enzyme can also utilize acyl-CoA as fatty acyl donor, but not acyl-PO(4) (Probable). {ECO:0000305|PubMed:17645809}. CATALYTIC ACTIVITY: Acyl-CoA + sn-glycerol 3-phosphate = CoA + 1- acyl-sn-glycerol 3-phosphate. {ECO:0000269|PubMed:16949372}. CATALYTIC ACTIVITY: …	GO:0016021; C:integral component of membrane; IEA:UniProtKB-KW. GO:0005886; C:plasma membrane; IDA:EcoCyc. GO:0043772; F:acyl-phosphate glycerol-3-phosphate acyltransferase activity; IEA:InterPro. GO:0004366; F:glycerol-3-phosphate O-acyltransferase activity; IEA:UniProtKB-HAMAP. GO:0008654; P:phospholipid biosynthetic process; IEA:UniProtKB-HAMAP.	http://www.uniprot.org/uniprot/P60782
b1161	12.8845	1.52391	1.75322	0.436941	3.48768	0.000487226	0.00174317	AAC74245	YCGX_ECOLI	134	P75988; Q2MBH2;	Uncharacterized protein YcgX;	SIMILARITY: To E.coli YbcV and YdfO. {ECO:0000305}.		http://www.uniprot.org/uniprot/P75988
b0833	137.046	1.52373	1.55174	0.169439	8.99279	2.41028e-19	3.04101e-18	AAC73920	YLIE_ECOLI	782	P75800;	Putative cyclic di-GMP phosphodiesterase YliE;	FUNCTION: Overexpression reduces biofilm formation. Cyclic-di-GMP is a second messenger which controls cell surface-associated traits in bacteria. {ECO:0000269|PubMed:19460094}. CATALYTIC ACTIVITY: Cyclic di-3',5'-guanylate + H(2)O = 5'- phosphoguanylyl(3'->5')guanosine. DISRUPTION PHENOTYPE: Cells lacking this gene have a weak reduction in swarm size. {ECO:0000269|PubMed:20303158}. SIMILARITY: C…	GO:0071111; F:cyclic-guanylate-specific phosphodiesterase activity; IEA:UniProtKB-EC.	http://www.uniprot.org/uniprot/P75800
b3470	42.5496	1.51291	1.64805	0.335997	4.50274	6.7083e-06	3.12642e-05	AAC76495	TUSA_ECOLI	81	P0A890; P37618; Q2M7D3;	Sulfurtransferase TusA;	FUNCTION: Part of a sulfur-relay system required for 2-thiolation of 5-methylaminomethyl-2-thiouridine (mnm(5)s(2)U) at tRNA wobble positions. Interacts with IscS and stimulates its activity. Then, accepts a sulfur from IscS and transfers it in turn to TusD. Seems to affect the stability of sigma-S, particularly during the logarithmic growth phase. {ECO:0000269|PubMed:16387657}. SUBUNIT: Interact…	GO:0005829; C:cytosol; IDA:EcoCyc. GO:0097163; F:sulfur carrier activity; IDA:EcoCyc. GO:0016783; F:sulfurtransferase activity; IEA:UniProtKB-HAMAP. GO:0006777; P:Mo-molybdopterin cofactor biosynthetic process; IMP:EcoCyc. GO:0002143; P:tRNA wobble position uridine thiolation; IMP:EcoCyc.	http://www.uniprot.org/uniprot/P0A890
b1199	250.742	1.51067	1.54401	0.181965	8.30196	1.02411e-16	1.09726e-15	AAC74283	DHAL_ECOLI	210	P76014;	PEP-dependent dihydroxyacetone kinase, ADP-binding subunit DhaL;	FUNCTION: ADP-binding subunit of the dihydroxyacetone kinase, which is responsible for the phosphoenolpyruvate (PEP)-dependent phosphorylation of dihydroxyacetone. DhaL-ADP receives a phosphoryl group from DhaM and transmits it to dihydroxyacetone. DhaL-ADP acts also as a coactivator by binding to the sensor domain of DhaR. DhaL-ATP is inactive. {ECO:0000269|PubMed:11350937}. PATHWAY: Polyol meta…	GO:0005829; C:cytosol; IDA:EcoCyc. GO:0043531; F:ADP binding; IDA:EcoCyc. GO:0005524; F:ATP binding; IEA:UniProtKB-KW. GO:0004371; F:glycerone kinase activity; IEA:InterPro. GO:0000287; F:magnesium ion binding; IDA:EcoCyc. GO:0019563; P:glycerol catabolic process; IEA:UniProtKB-UniPathway.	http://www.uniprot.org/uniprot/P76014
b3544	559.979	1.50851	1.51562	0.0935635	16.1228	1.76337e-58	5.53615e-57	AAC76569	DPPA_ECOLI	535	P23847; Q2M7K6;	Periplasmic dipeptide transport protein;	FUNCTION: Dipeptide-binding protein of a transport system that can be subject to osmotic shock. DppA is also required for peptide chemotaxis. SUBCELLULAR LOCATION: Periplasm. SIMILARITY: Belongs to the bacterial solute-binding protein 5 family. {ECO:0000305}.	GO:0043190; C:ATP-binding cassette (ABC) transporter complex; ISS:EcoCyc. GO:0030288; C:outer membrane-bounded periplasmic space; IDA:EcoCyc. GO:0042277; F:peptide binding; IDA:EcoCyc. GO:0006935; P:chemotaxis; IEA:UniProtKB-KW. GO:0015833; P:peptide transport; IEA:UniProtKB-KW. GO:0015031; P:protein transport; IEA:UniProtKB-KW. GO:0055085; P:transmembrane transport; IEA:InterPro.	http://www.uniprot.org/uniprot/P23847
b1783	99.1383	1.48758	1.51235	0.182714	8.14159	3.90124e-16	4.04093e-15	AAC74853	YEAG_ECOLI	644	P0ACY3; O07963; P77391;	Uncharacterized protein YeaG;	SIMILARITY: Belongs to the PrkA family. {ECO:0000305}.	GO:0004672; F:protein kinase activity; IDA:EcoCyc.	http://www.uniprot.org/uniprot/P0ACY3
b3429	206.074	1.48093	1.49037	0.120694	12.2702	1.30996e-34	2.57541e-33	AAC76454	GLGA_ECOLI	477	P0A6U8; P08323; Q2M793;	Glycogen synthase;	FUNCTION: Synthesizes alpha-1,4-glucan chains using ADP-glucose. CATALYTIC ACTIVITY: ADP-glucose + (1,4-alpha-D-glucosyl)(n) = ADP + (1,4-alpha-D-glucosyl)(n+1). PATHWAY: Glycan biosynthesis; glycogen biosynthesis. SIMILARITY: Belongs to the glycosyltransferase 1 family. Bacterial/plant glycogen synthase subfamily. {ECO:0000305}.	GO:0005829; C:cytosol; IDA:EcoCyc. GO:0033201; F:alpha-1,4-glucan synthase activity; IEA:UniProtKB-EC. GO:0004373; F:glycogen (starch) synthase activity; IEA:InterPro. GO:0009011; F:starch synthase activity; IDA:EcoCyc. GO:0006974; P:cellular response to DNA damage stimulus; IEP:EcoliWiki. GO:0005978; P:glycogen biosynthetic process; IMP:EcoCyc.	http://www.uniprot.org/uniprot/P0A6U8
b1530	50.949	1.48067	1.54385	0.252988	5.85273	4.83572e-09	3.13857e-08	AAC74603	MARR_ECOLI	144	P27245; P76882; P77582;	Multiple antibiotic resistance protein MarR;	FUNCTION: Repressor of the marRAB operon which is involved in the activation of both antibiotic resistance and oxidative stress genes. Binds to the marO operator/promoter site. INTERACTION: P0AES4:gyrA; NbExp=2; IntAct=EBI-6409744, EBI-547129; SIMILARITY: Contains 1 HTH marR-type DNA-binding domain. {ECO:0000255|PROSITE-ProRule:PRU00345}.	GO:0003677; F:DNA binding; IDA:EcoCyc. GO:0003700; F:transcription factor activity, sequence-specific DNA binding; IEA:InterPro. GO:0044212; F:transcription regulatory region DNA binding; IBA:GO_Central. GO:0071236; P:cellular response to antibiotic; IMP:EcoCyc. GO:0045892; P:negative regulation of transcription, DNA-templated; IMP:EcoCyc. GO:0009408; P:response to heat; IMP:EcoCyc. GO:0006351; P…	http://www.uniprot.org/uniprot/P27245
b1759	12.5287	1.47638	1.63343	0.418298	3.5295	0.00041635	0.00150824	AAC74829	NUDG_ECOLI	135	P77788;	CTP pyrophosphohydrolase;	FUNCTION: Hydrolase with a preference for pyrimidine substrates. Has high activity with 5-methyl-dCTP, and much lower activity with CTP, dCTP, 5-hydroxy-dCTP, 2-hydroxy-dATP and 8-hydroxy-dGTP. {ECO:0000269|PubMed:11053429, ECO:0000269|PubMed:12509230, ECO:0000269|PubMed:15823026}. CATALYTIC ACTIVITY: CTP + H(2)O = CMP + diphosphate. {ECO:0000269|PubMed:11053429, ECO:0000269|PubMed:12509230, ECO:…	GO:0016787; F:hydrolase activity; IDA:EcoCyc. GO:0006281; P:DNA repair; IDA:EcoCyc.	http://www.uniprot.org/uniprot/P77788
b3524	28.5003	1.47582	1.54842	0.302439	4.87975	1.0622e-06	5.43858e-06	AAC76549	YHJG_ECOLI	686	P37645; P37644; Q2M7I6;	Uncharacterized protein YhjG;	SUBCELLULAR LOCATION: Cell membrane {ECO:0000305}; Single-pass membrane protein {ECO:0000305}. SEQUENCE CAUTION: Sequence=AAB18501.1; Type=Erroneous initiation; Note=Translation N-terminally shortened.; Evidence={ECO:0000305}; Sequence=AAB18501.1; Type=Frameshift; Positions=155, 673; Evidence={ECO:0000305}; Sequence=BAE77770.1; Type=Erroneous initiation; Evidence={ECO:0000305};	GO:0016021; C:integral component of membrane; IEA:UniProtKB-KW. GO:0005886; C:plasma membrane; IDA:EcoCyc. GO:0090313; P:regulation of protein targeting to membrane; IBA:GO_Central.	http://www.uniprot.org/uniprot/P37645
b1795	58.3617	1.47429	1.51961	0.231797	6.36027	2.014e-10	1.45655e-09	AAC74865	YEAQ_ECOLI	82	P64485; P76246; Q2MB25;	UPF0410 protein YeaQ;	SUBCELLULAR LOCATION: Cell membrane {ECO:0000305}; Multi-pass membrane protein {ECO:0000305}. SIMILARITY: Belongs to the UPF0410 family. {ECO:0000305}.	GO:0016021; C:integral component of membrane; IEA:UniProtKB-KW. GO:0005886; C:plasma membrane; IEA:UniProtKB-SubCell.	http://www.uniprot.org/uniprot/P64485
b1004	74.4846	1.46859	1.5054	0.21625	6.79116	1.11235e-11	9.10101e-11	AAC74089	NQOR_ECOLI	198	P0A8G6; P30849; P75890; P77543;	NAD(P)H dehydrogenase (quinone) {ECO:0000255|HAMAP-Rule:MF_01017};	FUNCTION: It seems to function in response to environmental stress when various electron transfer chains are affected or when the environment is highly oxidizing. It reduces quinones to the hydroquinone state to prevent interaction of the semiquinone with O2 and production of superoxide. It prefers NADH over NADPH. {ECO:0000269|PubMed:16672604, ECO:0000269|PubMed:9694845}. CATALYTIC ACTIVITY: NAD…	GO:0005829; C:cytosol; IDA:EcoCyc. GO:0016020; C:membrane; IDA:UniProtKB. GO:0050660; F:flavin adenine dinucleotide binding; IEA:UniProtKB-HAMAP. GO:0010181; F:FMN binding; IDA:EcoCyc. GO:0042802; F:identical protein binding; IPI:IntAct. GO:0051287; F:NAD binding; IEA:UniProtKB-HAMAP. GO:0003955; F:NAD(P)H dehydrogenase (quinone) activity; IDA:EcoCyc. GO:0050661; F:NADP binding; IEA:UniProtKB-HAM…	http://www.uniprot.org/uniprot/P0A8G6
b2750	33.4019	1.46811	1.56791	0.32888	4.46397	8.04543e-06	3.72815e-05	AAC75792	CYSC_ECOLI	201	P0A6J1; P23846; P78105; Q2MA79; Q59376; Q59389;	Adenylyl-sulfate kinase;	FUNCTION: Catalyzes the synthesis of activated sulfate. CATALYTIC ACTIVITY: ATP + adenylyl sulfate = ADP + 3'- phosphoadenylyl sulfate. PATHWAY: Sulfur metabolism; hydrogen sulfide biosynthesis; sulfite from sulfate: step 2/3. SIMILARITY: Belongs to the APS kinase family. {ECO:0000305}.	GO:0004020; F:adenylylsulfate kinase activity; IDA:EcoCyc. GO:0005524; F:ATP binding; IEA:UniProtKB-HAMAP. GO:0042802; F:identical protein binding; IDA:EcoCyc. GO:0070814; P:hydrogen sulfide biosynthetic process; IEA:UniProtKB-UniPathway. GO:0016310; P:phosphorylation; IMP:EcoCyc. GO:0000103; P:sulfate assimilation; IEA:UniProtKB-HAMAP.	http://www.uniprot.org/uniprot/P0A6J1
b0973	4.96796	1.46127	1.78979	0.562559	2.59754	0.00938943	0.0253684	AAC74058	MBHL_ECOLI	597	P0ACD8; P19927; P78056;	Hydrogenase-1 large chain;	FUNCTION: This is one of three E.coli hydrogenases synthesized in response to different physiological conditions. HYD1 is believed to have a role in hydrogen cycling during fermentative growth. CATALYTIC ACTIVITY: H(2) + A = AH(2). COFACTOR: Name=Ni(2+); Xref=ChEBI:CHEBI:49786; Evidence={ECO:0000250}; Note=Binds 1 nickel ion per subunit. {ECO:0000250}; SUBUNIT: Heterodimer of a large and a small …	GO:0044569; C:[Ni-Fe] hydrogenase complex; IDA:EcoCyc. GO:0016020; C:membrane; IDA:UniProtKB. GO:0030288; C:outer membrane-bounded periplasmic space; IDA:EcoCyc. GO:0005886; C:plasma membrane; IEA:UniProtKB-SubCell. GO:0009055; F:electron carrier activity; IDA:EcoCyc. GO:0008901; F:ferredoxin hydrogenase activity; IEA:InterPro. GO:0033748; F:hydrogenase (acceptor) activity; IEA:UniProtKB-EC. GO:0…	http://www.uniprot.org/uniprot/P0ACD8
b2944	20.6073	1.45312	1.62251	0.3802	3.822	0.000132375	0.000519999	AAC75981	SPRT_ECOLI	165	P39902; Q2M9P9;	Protein SprT;	FUNCTION: Involved in bolA gene expression at the stationary phase. COFACTOR: Name=Zn(2+); Xref=ChEBI:CHEBI:29105; Evidence={ECO:0000305}; Note=Binds 1 zinc ion. {ECO:0000305}; SUBCELLULAR LOCATION: Cytoplasm {ECO:0000305}. SIMILARITY: Belongs to the SprT family. {ECO:0000305}. SIMILARITY: Contains 1 SprT-like domain. {ECO:0000305}.	GO:0005737; C:cytoplasm; IEA:UniProtKB-SubCell. GO:0008270; F:zinc ion binding; IEA:UniProtKB-HAMAP.	http://www.uniprot.org/uniprot/P39902
b0046	9.16721	1.45279	1.57958	0.434982	3.33988	0.000838142	0.00285011	AAC73157	KEFF_ECOLI	176	P0A754; P31577; P75629;	Glutathione-regulated potassium-efflux system ancillary protein KefF {ECO:0000255|HAMAP-Rule:MF_01414};	FUNCTION: Regulatory subunit of a potassium efflux system that confers protection against electrophiles. Required for full activity of KefC. Shows redox enzymatic activity, but this enzymatic activity is not required for activation of KefC. Can use a wide range of substrates, including electrophilic quinones, and its function could be to reduce the redox toxicity of electrophilic quinones in para…	GO:0005886; C:plasma membrane; IEA:UniProtKB-SubCell. GO:0009055; F:electron carrier activity; IMP:EcoliWiki. GO:0010181; F:FMN binding; IDA:EcoCyc. GO:0003955; F:NAD(P)H dehydrogenase (quinone) activity; IDA:EcoCyc. GO:0032414; P:positive regulation of ion transmembrane transporter activity; IDA:EcoCyc. GO:1901381; P:positive regulation of potassium ion transmembrane transport; IEA:UniProtKB-HAM…	http://www.uniprot.org/uniprot/P0A754
b4411	53.6909	1.44935	1.50108	0.241328	6.00574	1.90462e-09	1.27552e-08	AAT48242	ECNB_ECOLI	48	P0ADB7; P56549; Q2M6F5;	Entericidin B;	FUNCTION: Plays a role in the bacteriolysis. Is activated under conditions of high osmolarity by the factor sigma S. Entericidin A functions as an antidote. SUBCELLULAR LOCATION: Cell membrane; Lipid-anchor. SIMILARITY: Belongs to the EcnA/EcnB lipoprotein family. {ECO:0000305}.	GO:0016020; C:membrane; IDA:EcoCyc. GO:0005886; C:plasma membrane; IEA:UniProtKB-SubCell. GO:0009636; P:response to toxic substance; IEA:InterPro.	http://www.uniprot.org/uniprot/P0ADB7
b1380	173.989	1.4372	1.49044	0.268554	5.35163	8.71642e-08	5.13103e-07	AAC74462	LDHD_ECOLI	329	P52643; P78152;	D-lactate dehydrogenase;	FUNCTION: Fermentative lactate dehydrogenase. CATALYTIC ACTIVITY: (R)-lactate + NAD(+) = pyruvate + NADH. SIMILARITY: Belongs to the D-isomer specific 2-hydroxyacid dehydrogenase family. {ECO:0000305}.	GO:0005829; C:cytosol; IDA:EcoCyc. GO:0008720; F:D-lactate dehydrogenase activity; IDA:EcoCyc. GO:0070404; F:NADH binding; IDA:EcoliWiki. GO:0019664; P:mixed acid fermentation; IDA:EcoCyc. GO:0009408; P:response to heat; IEP:EcoliWiki.	http://www.uniprot.org/uniprot/P52643
b1468	21.9383	1.43554	1.55923	0.358674	4.00236	6.27135e-05	0.000259438	AAC74550	NARZ_ECOLI	1246	P19319; P78063; P78154; P78155; P78156;	Respiratory nitrate reductase 2 alpha chain;	FUNCTION: This is a second nitrate reductase enzyme which can substitute for the NRA enzyme and allows E.coli to use nitrate as an electron acceptor during anaerobic growth. FUNCTION: The alpha chain is the actual site of nitrate reduction. CATALYTIC ACTIVITY: Nitrite + acceptor = nitrate + reduced acceptor. COFACTOR: Name=[4Fe-4S] cluster; Xref=ChEBI:CHEBI:49883; Evidence={ECO:0000250}; Note=Bin…	GO:0016020; C:membrane; IDA:UniProtKB. GO:0009325; C:nitrate reductase complex; IDA:EcoCyc. GO:0005886; C:plasma membrane; IEA:UniProtKB-SubCell. GO:0051539; F:4 iron, 4 sulfur cluster binding; IEA:UniProtKB-KW. GO:0009055; F:electron carrier activity; IEA:InterPro. GO:0030151; F:molybdenum ion binding; IEA:InterPro. GO:0043546; F:molybdopterin cofactor binding; ISM:EcoCyc. GO:0008940; F:nitrate …	http://www.uniprot.org/uniprot/P19319
b0789	8.6864	1.43216	1.78349	0.516452	2.77307	0.00555297	0.0159049	AAC73876	CLSB_ECOLI	413	P0AA84; P75771;	Cardiolipin synthase B {ECO:0000255|HAMAP-Rule:MF_01917};	FUNCTION: Catalyzes the phosphatidyl group transfer from one phosphatidylglycerol molecule to another to form cardiolipin (CL) (diphosphatidylglycerol) and glycerol. Can also catalyze phosphatidyl group transfer to water to form phosphatidate. {ECO:0000255|HAMAP-Rule:MF_01917, ECO:0000269|PubMed:10634942, ECO:0000269|PubMed:22988102}. CATALYTIC ACTIVITY: 2 Phosphatidylglycerol = diphosphatidylgly…	GO:0016020; C:membrane; IDA:EcoCyc. GO:0005886; C:plasma membrane; IEA:UniProtKB-SubCell. GO:0008808; F:cardiolipin synthase activity; IDA:EcoCyc. GO:0004630; F:phospholipase D activity; IDA:EcoliWiki. GO:0032049; P:cardiolipin biosynthetic process; IMP:EcoCyc.	http://www.uniprot.org/uniprot/P0AA84
b4342	141.63	1.4308	1.4424	0.140218	10.2041	1.90057e-24	2.87213e-23	EBT00001514424	YJIT_ECOLI	521	P39391; Q2M5X2;	Putative uncharacterized protein YjiT;	CAUTION: Could be the product of a pseudogene. {ECO:0000305}. SEQUENCE CAUTION: Sequence=BAE78334.1; Type=Erroneous initiation; Evidence={ECO:0000305};		http://www.uniprot.org/uniprot/P39391
b3570	494.547	1.42503	1.43372	0.105042	13.5664	6.33772e-42	1.50104e-40	AAT48192	BAX_ECOLI	274	P27297; Q2M7N3; Q6BF22;	Protein bax;		GO:0004040; F:amidase activity; IEA:InterPro. GO:0005524; F:ATP binding; IEA:UniProtKB-KW.	http://www.uniprot.org/uniprot/P27297
b2665	118.961	1.41986	1.44299	0.16857	8.42297	3.67068e-17	4.05075e-16	AAC75712	YGAU_ECOLI	149	P0ADE6; P39169; P76624; P77022; P77023;	Uncharacterized protein YgaU;	SIMILARITY: Contains 1 BON domain. {ECO:0000255|PROSITE- ProRule:PRU00229}. SIMILARITY: Contains 1 LysM domain. {ECO:0000255|PROSITE- ProRule:PRU01118}.		http://www.uniprot.org/uniprot/P0ADE6
b0694	16.0873	1.41887	1.6151	0.423323	3.35174	0.000803057	0.00274231	AAC73788	KDPE_ECOLI	225	P21866; P75739; P76822;	KDP operon transcriptional regulatory protein KdpE;	FUNCTION: Member of the two-component regulatory system KdpD/KdpE involved in the regulation of the kdp operon. {ECO:0000269|PubMed:1532388}. INTERACTION: P21865:kdpD; NbExp=5; IntAct=EBI-6403634, EBI-1123100; P52108:rstA; NbExp=2; IntAct=EBI-6403634, EBI-558990; SUBCELLULAR LOCATION: Cytoplasm {ECO:0000269|PubMed:1532388}. PTM: Phosphorylated by KdpD. {ECO:0000305}. SIMILARITY: Contains 1 OmpR/P…	GO:0005737; C:cytoplasm; IEA:UniProtKB-SubCell. GO:0000986; F:bacterial-type RNA polymerase core promoter proximal region sequence-specific DNA binding; IDA:EcoCyc. GO:0001131; F:transcription factor activity, bacterial-type RNA polymerase core promoter proximal region sequence-specific binding; IDA:EcoCyc. GO:0000160; P:phosphorelay signal transduction system; IEA:UniProtKB-KW. GO:0006355; P:reg…	http://www.uniprot.org/uniprot/P21866
b4467	13.0635	1.41805	1.58112	0.414396	3.42198	0.000621672	0.00217237	AAT48157	GLCF_ECOLI	407	P52074; P76654; Q2M9L8;	Glycolate oxidase iron-sulfur subunit;	SIMILARITY: Contains 2 4Fe-4S ferredoxin-type domains. {ECO:0000255|PROSITE-ProRule:PRU00711}. SEQUENCE CAUTION: Sequence=AAA69145.1; Type=Erroneous initiation; Evidence={ECO:0000305};	GO:0051539; F:4 iron, 4 sulfur cluster binding; IEA:UniProtKB-KW. GO:0019154; F:glycolate dehydrogenase activity; IMP:EcoCyc. GO:0046872; F:metal ion binding; IEA:UniProtKB-KW. GO:0046296; P:glycolate catabolic process; IMP:EcoCyc.	http://www.uniprot.org/uniprot/P52074
b2487	8.0869	1.41402	1.68162	0.487091	2.90299	0.00369623	0.0112301	AAC75540	HYFG_ECOLI	555	P77329; P76974;	Hydrogenase-4 component G;	COFACTOR: Name=[4Fe-4S] cluster; Xref=ChEBI:CHEBI:49883; Note=Binds 1 [4Fe-4S] cluster.; INTERACTION: P0A6F5:groL; NbExp=3; IntAct=EBI-548413, EBI-543750; SIMILARITY: Belongs to the complex I 49 kDa subunit family. {ECO:0000305}.	GO:0051539; F:4 iron, 4 sulfur cluster binding; IEA:UniProtKB-KW. GO:0051287; F:NAD binding; IEA:InterPro. GO:0008137; F:NADH dehydrogenase (ubiquinone) activity; IEA:InterPro. GO:0016151; F:nickel cation binding; IEA:InterPro. GO:0048038; F:quinone binding; IEA:InterPro.	http://www.uniprot.org/uniprot/P77329
b1459	5.77802	1.41374	1.87836	0.561287	2.51874	0.0117774	0.0307138	EBT00001514439	YNCI_ECOLI	374	P76119; P76120; Q79EJ9; Q79EK0;	Putative transposase YncI;	SIMILARITY: Belongs to the transposase 11 family. {ECO:0000305}. CAUTION: Could be the product of a pseudogene. {ECO:0000305}. SEQUENCE CAUTION: Sequence=BAA15089.2; Type=Frameshift; Positions=245; Evidence={ECO:0000305}; Sequence=BAA15090.2; Type=Erroneous termination; Positions=331; Note=Translated as Glu.; Evidence={ECO:0000305}; Sequence=U00096; Type=Erroneous termination; Positions=331; Note…	GO:0003677; F:DNA binding; IEA:UniProtKB-KW. GO:0004803; F:transposase activity; IEA:InterPro. GO:0006313; P:transposition, DNA-mediated; IEA:InterPro.	http://www.uniprot.org/uniprot/P76119
b3154	9.86556	1.40928	1.61134	0.451253	3.12305	0.0017899	0.00572598	AAC76188	YHBP_ECOLI	147	P67762; P45471; Q2M956;	UPF0306 protein YhbP;	SIMILARITY: Belongs to the UPF0306 family. {ECO:0000305}.	GO:0005829; C:cytosol; IDA:EcoCyc. GO:0010181; F:FMN binding; IEA:InterPro. GO:0016491; F:oxidoreductase activity; IEA:InterPro.	http://www.uniprot.org/uniprot/P67762
b3400	119.496	1.40588	1.43131	0.170144	8.26289	1.42193e-16	1.49579e-15	AAC76425	HSLR_ECOLI	133	P0ACG8; P45802; Q2M765;	Heat shock protein 15;	FUNCTION: Involved in the recycling of free 50S ribosomal subunits that still carry a nascent chain. Binds RNA more specifically than DNA. Binds with very high affinity to the free 50S ribosomal subunit. Does not bind it when it is part of the 70S ribosome. SUBUNIT: Monomer. INTERACTION: P06993:malT; NbExp=2; IntAct=EBI-562824, EBI-542934; P0A7V0:rpsB; NbExp=2; IntAct=EBI-562824, EBI-543439; Q79E…	GO:0005829; C:cytosol; IDA:EcoCyc. GO:0003677; F:DNA binding; IDA:EcoCyc. GO:0009982; F:pseudouridine synthase activity; IBA:GO_Central. GO:0043023; F:ribosomal large subunit binding; IDA:EcoCyc. GO:0003727; F:single-stranded RNA binding; IDA:EcoCyc. GO:0034605; P:cellular response to heat; IEP:EcoCyc. GO:0000455; P:enzyme-directed rRNA pseudouridine synthesis; IBA:GO_Central. GO:0009408; P:respo…	http://www.uniprot.org/uniprot/P0ACG8
b4167	71.9155	1.3986	1.44955	0.244886	5.71125	1.12149e-08	7.06379e-08	AAC77124	NNR_ECOLI	515	P31806; Q2M6D8;	Bifunctional NAD(P)H-hydrate repair enzyme Nnr;ADP-dependent (S)-NAD(P)H-hydrate dehydratase;NAD(P)H-hydrate epimerase;	FUNCTION: Bifunctional enzyme that catalyzes the epimerization of the S- and R-forms of NAD(P)HX and the dehydration of the S-form of NAD(P)HX at the expense of ADP, which is converted to AMP. This allows the repair of both epimers of NAD(P)HX, a damaged form of NAD(P)H that is a result of enzymatic or heat-dependent hydration. {ECO:0000269|PubMed:21994945}. CATALYTIC ACTIVITY: ADP + (6S)-6-beta-…	GO:0052855; F:ADP-dependent NAD(P)H-hydrate dehydratase activity; IDA:EcoCyc. GO:0005524; F:ATP binding; IEA:UniProtKB-KW. GO:0046872; F:metal ion binding; IEA:UniProtKB-KW. GO:0052856; F:NADHX epimerase activity; IDA:EcoCyc. GO:0052857; F:NADPHX epimerase activity; IDA:EcoCyc. GO:0008152; P:metabolic process; IEA:UniProtKB-KW.	http://www.uniprot.org/uniprot/P31806
b0564	70.9889	1.39651	1.42319	0.193699	7.20965	5.6095e-13	4.89622e-12	AAC73665	APPY_ECOLI	249	P05052; Q2MBL7;	HTH-type transcriptional regulator AppY;	FUNCTION: Induces the synthesis of acid phosphatase (AppA) and several other polypeptides (such as AppBC) during the deceleration phase of growth. It also acts as a transcriptional repressor for one group of proteins that are synthesized preferentially in exponential growth and for one group synthesized only in the stationary phase. Also involved in the stabilization of the sigma stress factor Rp…	GO:0005829; C:cytosol; IBA:GO_Central. GO:0000987; F:core promoter proximal region sequence-specific DNA binding; IBA:GO_Central. GO:0003700; F:transcription factor activity, sequence-specific DNA binding; IDA:EcoCyc. GO:0016036; P:cellular response to phosphate starvation; IDA:EcoCyc. GO:0045893; P:positive regulation of transcription, DNA-templated; IDA:EcoCyc. GO:0006351; P:transcription, DNA-…	http://www.uniprot.org/uniprot/P05052
b4248	10.0735	1.39519	1.59966	0.450295	3.0984	0.0019457	0.00619991	AAC77205	YJGH_ECOLI	131	P39332; Q2M660;	RutC family protein YjgH;	SIMILARITY: Belongs to the RutC family. {ECO:0000305}.		http://www.uniprot.org/uniprot/P39332
b1761	161.276	1.39408	1.40835	0.144597	9.64118	5.3571e-22	7.45575e-21	AAC74831	DHE4_ECOLI	447	P00370; P78173;	NADP-specific glutamate dehydrogenase;	FUNCTION: Catalyzes the reversible oxidative deamination of glutamate to alpha-ketoglutarate and ammonia. {ECO:0000269|PubMed:235298, ECO:0000269|PubMed:241744}. CATALYTIC ACTIVITY: L-glutamate + H(2)O + NADP(+) = 2-oxoglutarate + NH(3) + NADPH. ENZYME REGULATION: Competitively inhibited by homoserine and by glutamine. {ECO:0000269|PubMed:235298}. BIOPHYSICOCHEMICAL PROPERTIES: Kinetic parameters…	GO:0005737; C:cytoplasm; IDA:EcoliWiki. GO:0005829; C:cytosol; IDA:EcoCyc. GO:0004354; F:glutamate dehydrogenase (NADP+) activity; IDA:EcoCyc. GO:0042802; F:identical protein binding; IPI:EcoCyc. GO:0006537; P:glutamate biosynthetic process; IDA:EcoCyc.	http://www.uniprot.org/uniprot/P00370
b1198	466.673	1.39183	1.40569	0.123439	11.2755	1.73456e-29	3.00213e-28	AAC74282	DHAM_ECOLI	472	P37349; P76013;	Protein-lysine deacetylase {ECO:0000303|PubMed:26716769};	FUNCTION: Protein deacetylase that removes acetyl groups on specific lysine residues in target proteins. Regulates transcription by catalyzing deacetylation of 'Lys-52' and 'Lys-62' of the transcriptional repressor RutR. Is also able to deacetylate NhoA and RluC in vitro. Targets a distinct set of substrates compared to CobB. {ECO:0000269|PubMed:26716769}. FUNCTION: Component of the dihydroxyacet…	GO:0005829; C:cytosol; IDA:EcoCyc. GO:0016021; C:integral component of membrane; IEA:InterPro. GO:0016787; F:hydrolase activity; IEA:UniProtKB-KW. GO:0016772; F:transferase activity, transferring phosphorus-containing groups; IEA:InterPro. GO:0006974; P:cellular response to DNA damage stimulus; IEP:EcoliWiki. GO:0009401; P:phosphoenolpyruvate-dependent sugar phosphotransferase system; IEA:InterPr…	http://www.uniprot.org/uniprot/P37349
b3336	122.578	1.38289	1.39896	0.160077	8.63891	5.67539e-18	6.64316e-17	AAC76361	BFR_ECOLI	158	P0ABD3; O68931; P11056; Q2M701;	Bacterioferritin;	FUNCTION: Iron-storage protein, whose ferroxidase center binds Fe(2+) ions, oxidizes them by dioxygen to Fe(3+), and participates in the subsequent Fe(3+) oxide mineral core formation within the central cavity of the protein complex. The mineralized iron core can contain as many as 2700 iron atoms/24-meric molecule. {ECO:0000269|PubMed:10769150, ECO:0000269|PubMed:14636073}. CATALYTIC ACTIVITY: 4…	GO:0005829; C:cytosol; IDA:UniProtKB. GO:0016020; C:membrane; IDA:UniProtKB. GO:0005886; C:plasma membrane; TAS:Reactome. GO:0008199; F:ferric iron binding; IEA:InterPro. GO:0004322; F:ferroxidase activity; TAS:Reactome. GO:0020037; F:heme binding; IDA:EcoCyc. GO:0042802; F:identical protein binding; IDA:EcoCyc. GO:0005506; F:iron ion binding; IDA:EcoCyc. GO:0016491; F:oxidoreductase activity; NA…	http://www.uniprot.org/uniprot/P0ABD3
b4641	25.8019	1.37581	1.4141	0.279144	4.92868	8.27851e-07	4.32062e-06	EBT00001514476	ERROR: unable to map TXNAME or GENEID to any protein in UniProt DB
b0986	6.62928	1.3731	1.60652	0.504036	2.7242	0.00644574	0.0180534	AAC74071	GFCB_ECOLI	214	P75884;	Uncharacterized lipoprotein GfcB;	SUBCELLULAR LOCATION: Cell membrane {ECO:0000255|PROSITE- ProRule:PRU00303}; Lipid-anchor {ECO:0000255|PROSITE- ProRule:PRU00303}. SIMILARITY: To E.coli YjbF. {ECO:0000305}. CAUTION: In E.coli K12 / MG1655 and K12 / W3110 this operon is silenced by an IS1D insertion in the promoter region. {ECO:0000305}.	GO:0005886; C:plasma membrane; IEA:UniProtKB-SubCell.	http://www.uniprot.org/uniprot/P75884
b1505	17.8899	1.36475	2.28266	0.553977	2.46356	0.0137567	0.0350626	EBT00001514434	YDET_ECOLI	382	P76137; Q79EJ5;	Putative uncharacterized protein ydet;	CAUTION: Could be the product of a pseudogene. {ECO:0000305}.	GO:0009279; C:cell outer membrane; IBA:GO_Central. GO:0015473; F:fimbrial usher porin activity; IBA:GO_Central. GO:0009297; P:pilus assembly; IBA:GO_Central.	http://www.uniprot.org/uniprot/P76137
b3669	28.9677	1.36453	1.44461	0.318956	4.2781	1.88496e-05	8.36156e-05	AAC76692	UHPA_ECOLI	196	P0AGA6; P10940; Q2M7Y2;	Transcriptional regulatory protein UhpA {ECO:0000305};	FUNCTION: Part of the UhpABC signaling cascade that controls the expression of the hexose phosphate transporter UhpT. Activates the transcription of the uhpT gene. Acts by binding specifically to the uhpT promoter region. {ECO:0000269|PubMed:3038843, ECO:0000269|PubMed:8999880}. ENZYME REGULATION: Phosphorylation by UhpB enhances DNA binding activity. {ECO:0000269|PubMed:8999880}. SUBCELLULAR LOC…	GO:0005737; C:cytoplasm; IEA:UniProtKB-SubCell. GO:0003677; F:DNA binding; IDA:EcoCyc. GO:0000160; P:phosphorelay signal transduction system; IEA:UniProtKB-KW. GO:0006355; P:regulation of transcription, DNA-templated; IMP:EcoCyc. GO:0006351; P:transcription, DNA-templated; IEA:UniProtKB-KW.	http://www.uniprot.org/uniprot/P0AGA6
b1655	84.7487	1.36201	1.3834	0.18356	7.41996	1.17158e-13	1.08084e-12	AAC74727	MEPH_ECOLI	271	P76190; P78164;	Murein DD-endopeptidase MepH;	FUNCTION: A murein DD-endopeptidase with specificity for D-Ala- meso-diaminopimelic acid (mDAP) cross-links. Its role is probably to cleave D-Ala-mDAP cross-links to allow insertion of new glycans and thus cell wall expansion. Functionally redundant with MepM and MepH. Partially suppresses an mepS disruption mutant. {ECO:0000269|PubMed:23062283}. PATHWAY: Cell wall biogenesis; cell wall polysacch…	GO:0008234; F:cysteine-type peptidase activity; IEA:UniProtKB-KW. GO:0004175; F:endopeptidase activity; IDA:CACAO. GO:0045227; P:capsule polysaccharide biosynthetic process; IEA:UniProtKB-UniPathway. GO:0071555; P:cell wall organization; IEA:UniProtKB-KW. GO:0000270; P:peptidoglycan metabolic process; IDA:EcoCyc. GO:0009254; P:peptidoglycan turnover; IMP:CACAO.	http://www.uniprot.org/uniprot/P76190
b3020	63.9847	1.35882	1.38545	0.200918	6.76308	1.35091e-11	1.09205e-10	AAC76056	YGIS_ECOLI	535	Q46863; Q2M9I0;	Probable deoxycholate-binding periplasmic protein YgiS;	FUNCTION: Probably part of a deoxycholate transport system. Its expression in the presence of deoxycholate in a ygiS deletion mutant increases intracellular deoxycholate levels and decreases cell growth; higher expression in the presence of deoxycholate inhibits cell growth completely. Bile acid detergents such as deoxycholate are important for host defense against bacterial growth in the gall bl…	GO:0043190; C:ATP-binding cassette (ABC) transporter complex; IEA:InterPro. GO:0030288; C:outer membrane-bounded periplasmic space; IDA:EcoCyc. GO:0015197; F:peptide transporter activity; IBA:GO_Central. GO:0055085; P:transmembrane transport; IEA:InterPro.	http://www.uniprot.org/uniprot/Q46863
b2762	327.694	1.35151	1.3697	0.133188	10.1473	3.40552e-24	5.10827e-23	AAC75804	CYSH_ECOLI	244	P17854; Q2MA67;	Phosphoadenosine phosphosulfate reductase;	FUNCTION: Reduction of activated sulfate into sulfite. CATALYTIC ACTIVITY: Adenosine 3',5'-bisphosphate + sulfite + thioredoxin disulfide = 3'-phosphoadenylyl sulfate + thioredoxin. PATHWAY: Sulfur metabolism; hydrogen sulfide biosynthesis; sulfite from sulfate: step 3/3. SUBUNIT: Homodimer. SUBCELLULAR LOCATION: Cytoplasm. SIMILARITY: Belongs to the PAPS reductase family. CysH subfamily. {ECO:00…	GO:0005737; C:cytoplasm; IEA:UniProtKB-SubCell. GO:0004604; F:phosphoadenylyl-sulfate reductase (thioredoxin) activity; IDA:EcoCyc. GO:0070814; P:hydrogen sulfide biosynthetic process; IEA:UniProtKB-UniPathway. GO:0019379; P:sulfate assimilation, phosphoadenylyl sulfate reduction by phosphoadenylyl-sulfate reductase (thioredoxin); IDA:EcoCyc. GO:0006790; P:sulfur compound metabolic process; IDA:E…	http://www.uniprot.org/uniprot/P17854
b3557	5.79854	1.35047	1.81739	0.567122	2.38127	0.0172531	0.042711	AAC76581	INSJ_ECOLI	173	P19768; Q2M7L9;	Insertion element IS150 uncharacterized 19.7 kDa protein;	SIMILARITY: Belongs to the IS150/IS1296 orfA family. {ECO:0000305}.	GO:0043565; F:sequence-specific DNA binding; IEA:InterPro.	http://www.uniprot.org/uniprot/P19768
b1480	120.848	1.34964	1.37525	0.181968	7.41691	1.19887e-13	1.101e-12	AAC74553	SRA_ECOLI	45	P68191; P28690; Q2MBA4;	Stationary-phase-induced ribosome-associated protein;	FUNCTION: Although this protein associates with the 30S subunit of the ribosome it is not considered to be a bona fide ribosomal protein. {ECO:0000269|PubMed:11292794, ECO:0000269|PubMed:17277072}. SUBUNIT: Associates exclusively with the 30S subunit; there is 0.1 copy per ribosome in the exponential phase and 0.4 copies per ribosome in the stationary phase. This is also true for several other K1…	GO:0005829; C:cytosol; IDA:EcoCyc. GO:0022627; C:cytosolic small ribosomal subunit; IDA:EcoCyc. GO:0003735; F:structural constituent of ribosome; IEA:InterPro. GO:0006412; P:translation; IEA:InterPro.	http://www.uniprot.org/uniprot/P68191
b1188	34.9093	1.34849	1.4026	0.277511	4.85923	1.17841e-06	6.00321e-06	AAC74272	YCGB_ECOLI	510	P29013; P76006;	Uncharacterized protein YcgB;	SIMILARITY: To B.subtilis SpoVR. {ECO:0000305}.	GO:0006974; P:cellular response to DNA damage stimulus; IEP:EcoliWiki.	http://www.uniprot.org/uniprot/P29013
b1197	37.9393	1.34689	1.39918	0.268838	5.01003	5.44206e-07	2.9309e-06	AAC74281	TREA_ECOLI	565	P13482;	Periplasmic trehalase {ECO:0000255|HAMAP-Rule:MF_01060};	FUNCTION: Provides the cells with the ability to utilize trehalose at high osmolarity by splitting it into glucose molecules that can subsequently be taken up by the phosphotransferase-mediated uptake system. CATALYTIC ACTIVITY: Alpha,alpha-trehalose + H(2)O = beta-D-glucose + alpha-D-glucose. {ECO:0000255|HAMAP-Rule:MF_01060, ECO:0000269|PubMed:17455176, ECO:0000269|PubMed:19123216}. SUBUNIT: Mo…	GO:0030288; C:outer membrane-bounded periplasmic space; IDA:EcoCyc. GO:0004555; F:alpha,alpha-trehalase activity; IDA:UniProtKB. GO:0071474; P:cellular hyperosmotic response; IEP:EcoCyc. GO:0006974; P:cellular response to DNA damage stimulus; IEP:EcoliWiki. GO:0005993; P:trehalose catabolic process; IDA:UniProtKB.	http://www.uniprot.org/uniprot/P13482
b2080	20.0613	1.34413	1.44297	0.353931	3.79773	0.000146029	0.000569879	AAC75141	YEGP_ECOLI	110	P76402; Q2MAX5;	UPF0339 protein YegP;	SIMILARITY: Belongs to the UPF0339 family. Duplicated subfamily. {ECO:0000305}.		http://www.uniprot.org/uniprot/P76402
b4259	103.734	1.3384	1.36649	0.194094	6.89562	5.36287e-12	4.47827e-11	AAC77216	HOLC_ECOLI	147	P28905; P11649; Q2M650;	DNA polymerase III subunit chi;	FUNCTION: DNA polymerase III is a complex, multichain enzyme responsible for most of the replicative synthesis in bacteria. This DNA polymerase also exhibits 3' to 5' exonuclease activity. CATALYTIC ACTIVITY: Deoxynucleoside triphosphate + DNA(n) = diphosphate + DNA(n+1). SUBUNIT: The DNA polymerase holoenzyme is a complex that contains 10 different types of subunits. These subunits are organized…	GO:0043847; C:DNA polymerase III, clamp loader chi/psi subcomplex; IPI:EcoliWiki. GO:0003677; F:DNA binding; IEA:InterPro. GO:0003887; F:DNA-directed DNA polymerase activity; IEA:UniProtKB-KW. GO:0006260; P:DNA replication; IEA:UniProtKB-KW. GO:0032298; P:positive regulation of DNA-dependent DNA replication initiation; IDA:EcoliWiki.	http://www.uniprot.org/uniprot/P28905
b0384	15.821	1.33709	1.46841	0.395768	3.37848	0.000728877	0.00250803	AAC73487	PSIF_ECOLI	106	P0AFM4; P27295; Q2MC41;	Phosphate starvation-inducible protein PsiF;	SEQUENCE CAUTION: Sequence=AAB18108.1; Type=Erroneous initiation; Note=Translation N-terminally shortened.; Evidence={ECO:0000305};		http://www.uniprot.org/uniprot/P0AFM4
b1625	18.1327	1.33221	1.43256	0.353395	3.76975	0.00016341	0.000634524	AAC74697	CNU_ECOLI	71	P64467; P76179; Q2MB72; Q5VJ24;	OriC-binding nucleoid-associated protein;	FUNCTION: Modifies the set of genes regulated by H-NS; Hha and Cnu (YdgT) increase the number of genes bound by H-NS/StpA and may also modulate the oligomerization of the H-NS/StpA-complex on DNA (PubMed:23543115). The complex formed with H-NS binds to the specific 26-bp cnb site in the origin of replication oriC (PubMed:16199570). Can complement, at least partially, the absence of the Hha protei…	GO:0003677; F:DNA binding; IEA:UniProtKB-KW. GO:1900232; P:negative regulation of single-species biofilm formation on inanimate substrate; IMP:EcoCyc. GO:0060566; P:positive regulation of DNA-templated transcription, termination; IMP:EcoCyc. GO:0006351; P:transcription, DNA-templated; IEA:UniProtKB-KW.	http://www.uniprot.org/uniprot/P64467
b2423	68.663	1.32698	1.3754	0.24763	5.3587	8.38216e-08	4.94145e-07	AAC75476	CYSW_ECOLI	291	P0AEB0; P16702; P76534;	Sulfate transport system permease protein CysW;	FUNCTION: Part of the ABC transporter complex CysAWTP (TC 3.A.1.6.1) involved in sulfate/thiosulfate import. Probably responsible for the translocation of the substrate across the membrane. SUBUNIT: The complex is composed of two ATP-binding proteins (CysA), two transmembrane proteins (CysT and CysW) and a solute- binding protein (CysP). {ECO:0000305}. SUBCELLULAR LOCATION: Cell inner membrane; M…	GO:0016021; C:integral component of membrane; IEA:UniProtKB-KW. GO:0005886; C:plasma membrane; IDA:EcoCyc. GO:0015419; F:sulfate transmembrane-transporting ATPase activity; IEA:InterPro.	http://www.uniprot.org/uniprot/P0AEB0
b1955	18.5559	1.32615	1.43069	0.362377	3.6596	0.00025261	0.000953467	AAC75021	MPGP_ECOLI	271	P76329; Q2MB01;	Mannosyl-3-phosphoglycerate phosphatase {ECO:0000255|HAMAP-Rule:MF_00617, ECO:0000303|PubMed:25848029};	CATALYTIC ACTIVITY: 2-O-(alpha-D-mannosyl)-3-phosphoglycerate + H(2)O = 2-O-(alpha-D-mannosyl)-D-glycerate + phosphate. {ECO:0000255|HAMAP-Rule:MF_00617, ECO:0000269|PubMed:25848029}. COFACTOR: Name=Mg(2+); Xref=ChEBI:CHEBI:18420; Evidence={ECO:0000255|HAMAP-Rule:MF_00617, ECO:0000269|PubMed:25848029}; SUBCELLULAR LOCATION: Cytoplasm {ECO:0000255|HAMAP-Rule:MF_00617}. SIMILARITY: Belongs to the H…	GO:0005737; C:cytoplasm; IBA:GO_Central. GO:0050531; F:mannosyl-3-phosphoglycerate phosphatase activity; IEA:UniProtKB-HAMAP. GO:0046872; F:metal ion binding; IEA:UniProtKB-KW. GO:0016791; F:phosphatase activity; IBA:GO_Central. GO:0051479; P:mannosylglycerate biosynthetic process; IEA:InterPro. GO:0044283; P:small molecule biosynthetic process; IBA:GO_Central.	http://www.uniprot.org/uniprot/P76329
b2175	1336.37	1.32441	1.32848	0.0794797	16.6635	2.41482e-62	8.35899e-61	AAC75236	MEPS_ECOLI	188	P0AFV4; O08016; P77685;	Murein DD-endopeptidase MepS/Murein LD-carboxypeptidase;	FUNCTION: A murein DD-endopeptidase with specificity for D-Ala- meso-diaminopimelic acid (mDAP) cross-links. Its role is probably to cleave D-Ala-mDAP cross-links to allow insertion of new glycans and thus cell wall expansion. Functionally redundant with MepM and MepH. Also has weak LD-carboxypeptidase activity on L-mDAP-D-Ala peptide bonds. Partially suppresses a prc disruption mutant. {ECO:0000…	GO:0009279; C:cell outer membrane; IEA:UniProtKB-SubCell. GO:0008234; F:cysteine-type peptidase activity; IEA:UniProtKB-KW. GO:0004175; F:endopeptidase activity; IDA:EcoCyc. GO:0045227; P:capsule polysaccharide biosynthetic process; IEA:UniProtKB-UniPathway. GO:0071555; P:cell wall organization; IEA:UniProtKB-KW. GO:0000270; P:peptidoglycan metabolic process; IDA:EcoCyc. GO:0009254; P:peptidoglyc…	http://www.uniprot.org/uniprot/P0AFV4
b1077	10.9059	1.32012	1.38538	0.396063	3.33311	0.000858797	0.00291545	AAC74161	FLGF_ECOLI	251	P75938;	Flagellar basal-body rod protein FlgF;	SUBUNIT: The basal body constitutes a major portion of the flagellar organelle and consists of five rings (E,L,P,S, and M) mounted on a central rod. The rod consists of about 26 subunits of FlgG in the distal portion, and FlgB, FlgC and FlgF are thought to build up the proximal portion of the rod with about 6 subunits each. SUBCELLULAR LOCATION: Bacterial flagellum basal body. SIMILARITY: Belongs…	GO:0009425; C:bacterial-type flagellum basal body; IEA:UniProtKB-SubCell. GO:0009424; C:bacterial-type flagellum hook; IBA:GO_Central. GO:0071973; P:bacterial-type flagellum-dependent cell motility; IMP:EcoCyc. GO:0071978; P:bacterial-type flagellum-dependent swarming motility; IBA:GO_Central.	http://www.uniprot.org/uniprot/P75938
b1668	17.1652	1.31897	1.44567	0.379408	3.47638	0.000508231	0.00179925	AAC74738	YDHS_ECOLI	534	P77148; Q2MB60;	Uncharacterized protein YdhS;		GO:0016491; F:oxidoreductase activity; IEA:InterPro.	http://www.uniprot.org/uniprot/P77148
b4550	16.3345	1.31518	1.40932	0.366763	3.58592	0.000335893	0.00124121	ABD18700	ARFA_ECOLI	72	P36675; Q2EET4; Q2M6V6;	Alternative ribosome-rescue factor A;	FUNCTION: Rescues the ribosomes stalled at the 3' end of non-stop mRNAs. May induce hydrolysis of the ribosome-bound peptidyl-tRNA. This activity is crucial when the stalled ribosome cannot be rescued by the SsrA(tmRNA)-SmpB quality control system. {ECO:0000269|PubMed:21062370, ECO:0000269|PubMed:21435036}. SUBUNIT: Interacts with the 50S ribosomal subunit. {ECO:0000269|PubMed:21062370}. DISRUPTI…	GO:0043023; F:ribosomal large subunit binding; IDA:EcoCyc. GO:0000049; F:tRNA binding; IDA:EcoCyc. GO:0072344; P:rescue of stalled ribosome; IDA:EcoCyc.	http://www.uniprot.org/uniprot/P36675
b3474	16.9053	1.31431	1.4088	0.35601	3.69178	0.000222686	0.000850027	AAC76499	YHHT_ECOLI	349	P0AGM0; P37622; P76700; Q2M7D7; Q8X6P3;	UPF0118 inner membrane protein YhhT;	SUBCELLULAR LOCATION: Cell inner membrane; Multi-pass membrane protein. SIMILARITY: Belongs to the UPF0118 (PerM) family. {ECO:0000305}. SEQUENCE CAUTION: Sequence=AAB18449.1; Type=Erroneous initiation; Note=Translation N-terminally shortened.; Evidence={ECO:0000305};	GO:0016021; C:integral component of membrane; IEA:UniProtKB-KW. GO:0005886; C:plasma membrane; IDA:EcoCyc.	http://www.uniprot.org/uniprot/P0AGM0
b4680	40.0972	1.31255	1.4356	0.33152	3.95917	7.52112e-05	0.000308305	ACO60002	YPDK_ECOLI	23	C1P610;	Uncharacterized membrane protein YpdK;	SUBCELLULAR LOCATION: Cell inner membrane {ECO:0000305|PubMed:19121005, ECO:0000305|PubMed:21778229}; Single-pass membrane protein {ECO:0000269|PubMed:19121005, ECO:0000269|PubMed:21778229}. INDUCTION: In exponential phase, strongly repressed by thiol oxidant diamide (at protein level). {ECO:0000269|PubMed:19121005, ECO:0000269|PubMed:19734316}.	GO:0016021; C:integral component of membrane; IEA:UniProtKB-KW. GO:0016020; C:membrane; IDA:EcoCyc. GO:0005886; C:plasma membrane; IDA:EcoCyc.	http://www.uniprot.org/uniprot/C1P610
b3175	1541.96	1.30898	1.314	0.0850292	15.3944	1.78388e-53	5.16052e-52	AAC76207	SECG_ECOLI	110	P0AG99; P33582; Q2M937;	Protein-export membrane protein SecG;	FUNCTION: Subunit of the protein translocation channel SecYEG. Overexpression of some hybrid proteins has been thought to jam the protein secretion apparatus resulting in cell death; while this may be true it also results in FtsH-mediated degradation of SecY. Treatment with antibiotics that block translation elongation such as chloramphenicol also leads to degradation of SecY and SecE but not Sec…	GO:0016021; C:integral component of membrane; IEA:UniProtKB-KW. GO:0005622; C:intracellular; IEA:GOC. GO:0005886; C:plasma membrane; IDA:EcoliWiki. GO:0015450; F:P-P-bond-hydrolysis-driven protein transmembrane transporter activity; IEA:InterPro. GO:0065002; P:intracellular protein transmembrane transport; IDA:EcoliWiki. GO:0006886; P:intracellular protein transport; IDA:EcoliWiki. GO:0009306; P:…	http://www.uniprot.org/uniprot/P0AG99
b1492	13.0199	1.30558	1.39276	0.381904	3.41862	0.000629405	0.00219749	AAC74565	GADC_ECOLI	511	P63235; P39183; P76131; P77384; Q54152;	Probable glutamate/gamma-aminobutyrate antiporter;	FUNCTION: Involved in glutamate-dependent acid resistance. Imports glutamate inside the cell while simultaneously exporting to the periplasm the GABA produced by GadA and GadB. The gad system helps to maintain a near-neutral intracellular pH when cells are exposed to extremely acidic conditions. The ability to survive transit through the acidic conditions of the stomach is essential for successfu…	GO:0005887; C:integral component of plasma membrane; IBA:GO_Central. GO:0005886; C:plasma membrane; IDA:EcoCyc. GO:0015297; F:antiporter activity; ISS:EcoCyc. GO:0015179; F:L-amino acid transmembrane transporter activity; IBA:GO_Central. GO:0051454; P:intracellular pH elevation; IMP:EcoCyc.	http://www.uniprot.org/uniprot/P63235
b0068	100.729	1.3042	1.33824	0.195093	6.68499	2.30935e-11	1.82317e-10	AAC73179	THIB_ECOLI	327	P31550; P75637;	Thiamine-binding periplasmic protein;	FUNCTION: Part of the ABC transporter complex ThiBPQ involved in thiamine import. {ECO:0000269|PubMed:9535878}. SUBUNIT: The complex is composed of two ATP-binding proteins (ThiQ), two transmembrane proteins (ThiP) and a solute-binding protein (ThiB). {ECO:0000305}. SUBCELLULAR LOCATION: Periplasm. SIMILARITY: Belongs to the bacterial solute-binding protein 1 family. {ECO:0000305}.	GO:0030288; C:outer membrane-bounded periplasmic space; IEA:InterPro. GO:0005524; F:ATP binding; IEA:InterPro. GO:0030975; F:thiamine binding; IEA:InterPro. GO:0048502; F:thiamine-transporting ATPase activity; IEA:InterPro. GO:0015888; P:thiamine transport; IEA:InterPro.	http://www.uniprot.org/uniprot/P31550
b1786	172.901	1.3015	1.32017	0.153512	8.47818	2.28753e-17	2.55925e-16	AAC74856	YEAJ_ECOLI	496	P76237;	Putative diguanylate cyclase YeaJ;	FUNCTION: Cyclic-di-GMP is a second messenger which controls cell surface-associated traits in bacteria. CATALYTIC ACTIVITY: 2 GTP = 2 diphosphate + cyclic di-3',5'- guanylate. COFACTOR: Name=Mg(2+); Xref=ChEBI:CHEBI:18420; Evidence={ECO:0000250}; Note=Binds 1 Mg(2+) ion per monomer. {ECO:0000250}; PATHWAY: Purine metabolism; 3',5'-cyclic di-GMP biosynthesis. SUBUNIT: Homodimer. {ECO:0000250}. IN…	GO:0016021; C:integral component of membrane; IEA:UniProtKB-KW. GO:0005886; C:plasma membrane; IDA:EcoCyc. GO:0052621; F:diguanylate cyclase activity; IEA:UniProtKB-EC. GO:0046872; F:metal ion binding; IEA:UniProtKB-KW. GO:1902201; P:negative regulation of bacterial-type flagellum-dependent cell motility; IMP:EcoCyc.	http://www.uniprot.org/uniprot/P76237
b0453	68.7095	1.30117	1.35505	0.257013	5.06267	4.13434e-07	2.26577e-06	AAC73556	YBAY_ECOLI	190	P77717; Q2MBX3;	Uncharacterized lipoprotein YbaY;	SUBCELLULAR LOCATION: Cell membrane {ECO:0000305}; Lipid-anchor {ECO:0000305}.	GO:0005886; C:plasma membrane; IEA:UniProtKB-SubCell.	http://www.uniprot.org/uniprot/P77717
b1421	10.5854	1.28561	1.41998	0.428596	2.99958	0.00270351	0.00841601	AAC74503	MCP3_ECOLI	546	P05704; P77448;	Methyl-accepting chemotaxis protein III;	FUNCTION: Mediates taxis to the sugars ribose and galactose via an interaction with the periplasmic ribose- or galactose-binding proteins. FUNCTION: Chemotactic-signal transducers respond to changes in the concentration of attractants and repellents in the environment, transduce a signal from the outside to the inside of the cell, and facilitate sensory adaptation through the variation of the lev…	GO:0016021; C:integral component of membrane; IEA:UniProtKB-KW. GO:0005886; C:plasma membrane; IDA:EcoCyc. GO:0004888; F:transmembrane signaling receptor activity; IMP:EcoCyc. GO:0006935; P:chemotaxis; IMP:EcoCyc. GO:0007165; P:signal transduction; IMP:EcoCyc.	http://www.uniprot.org/uniprot/P05704
b4253	17.8196	1.28392	1.41113	0.379139	3.3864	0.00070817	0.00244926	AAC77210	YJGL_ECOLI	604	P39336; Q2M656;	Uncharacterized protein YjgL;	SEQUENCE CAUTION: Sequence=AAA97149.1; Type=Erroneous initiation; Note=Translation N-terminally shortened.; Evidence={ECO:0000305};		http://www.uniprot.org/uniprot/P39336
b3105	88.4315	1.28164	1.3053	0.192758	6.64898	2.95122e-11	2.29855e-10	AAC76140	YHAJ_ECOLI	298	P67660; P42623; Q2M9A1;	Uncharacterized HTH-type transcriptional regulator YhaJ;	SIMILARITY: Contains 1 HTH lysR-type DNA-binding domain. {ECO:0000255|PROSITE-ProRule:PRU00253}.	GO:0003677; F:DNA binding; IEA:UniProtKB-KW. GO:0003700; F:transcription factor activity, sequence-specific DNA binding; IEA:InterPro. GO:0006351; P:transcription, DNA-templated; ISS:EcoCyc.	http://www.uniprot.org/uniprot/P67660
b1709	47.4281	1.27754	1.31314	0.228172	5.59902	2.15562e-08	1.32076e-07	AAC74779	BTUD_ECOLI	249	P06611;	Vitamin B12 import ATP-binding protein BtuD {ECO:0000255|HAMAP-Rule:MF_01005};	FUNCTION: Part of the ABC transporter complex BtuCDF involved in vitamin B12 import. Responsible for energy coupling to the transport system. {ECO:0000255|HAMAP-Rule:MF_01005}. CATALYTIC ACTIVITY: ATP + H(2)O + vitamin B12(Out) = ADP + phosphate + vitamin B12(In). {ECO:0000255|HAMAP-Rule:MF_01005}. SUBUNIT: The complex is composed of two ATP-binding proteins (BtuD), two transmembrane proteins (Bt…	GO:0043190; C:ATP-binding cassette (ABC) transporter complex; IDA:EcoCyc. GO:0005829; C:cytosol; IDA:EcoCyc. GO:0031234; C:extrinsic component of cytoplasmic side of plasma membrane; IDA:EcoCyc. GO:0019898; C:extrinsic component of membrane; IDA:EcoliWiki. GO:0005524; F:ATP binding; IEA:UniProtKB-HAMAP. GO:0015420; F:cobalamin-transporting ATPase activity; IDA:EcoCyc. GO:0015889; P:cobalamin tran…	http://www.uniprot.org/uniprot/P06611
b0272	37.2348	1.26686	1.32322	0.276753	4.57757	4.70418e-06	2.23091e-05	AAC73375	YAGI_ECOLI	252	P77300; Q2MCF0;	Uncharacterized HTH-type transcriptional regulator YagI;	SIMILARITY: Contains 1 HTH iclR-type DNA-binding domain. {ECO:0000255|PROSITE-ProRule:PRU00393}. SIMILARITY: Contains 1 iclR-ED (iclR effector binding) domain. {ECO:0000255|PROSITE-ProRule:PRU00394}.	GO:0003677; F:DNA binding; IBA:GO_Central. GO:0003700; F:transcription factor activity, sequence-specific DNA binding; IBA:GO_Central. GO:0045892; P:negative regulation of transcription, DNA-templated; IBA:GO_Central. GO:0044010; P:single-species biofilm formation; IMP:EcoCyc. GO:0006351; P:transcription, DNA-templated; ISS:EcoCyc.	http://www.uniprot.org/uniprot/P77300
b2097	178.674	1.26538	1.28304	0.147419	8.58353	9.20065e-18	1.0586e-16	AAC75158	ALF1_ECOLI	350	P0A991; P71295; P76416; Q2MAX2;	Fructose-bisphosphate aldolase class 1;	CATALYTIC ACTIVITY: D-fructose 1,6-bisphosphate = glycerone phosphate + D-glyceraldehyde 3-phosphate. ENZYME REGULATION: Activated by citrate. SUBUNIT: Homooctamer or homodecamer. INTERACTION: Self; NbExp=2; IntAct=EBI-545269, EBI-545269; SUBCELLULAR LOCATION: Cytoplasm {ECO:0000305}. MASS SPECTROMETRY: Mass=37979.3; Method=MALDI; Range=2-350; Evidence={ECO:0000269|PubMed:9531482}; SIMILARITY: Be…	GO:0005829; C:cytosol; IDA:UniProtKB. GO:0016020; C:membrane; IDA:UniProtKB. GO:0004332; F:fructose-bisphosphate aldolase activity; IDA:EcoCyc. GO:0042802; F:identical protein binding; IPI:IntAct. GO:0006096; P:glycolytic process; IEA:UniProtKB-KW.	http://www.uniprot.org/uniprot/P0A991
b3515	31.559	1.26326	1.31393	0.27367	4.616	3.912e-06	1.87277e-05	AAC76540	GADW_ECOLI	242	P63201; P37638; Q2M7H7;	HTH-type transcriptional regulator GadW;	FUNCTION: Depending on the conditions (growth phase and medium), acts as a positive or negative regulator of gadA and gadBC. Repression occurs directly or via the repression of the expression of gadX. Activation occurs directly by the binding of GadW to the gadA and gadBC promoters. {ECO:0000269|PubMed:12446650, ECO:0000269|PubMed:12730179, ECO:0000269|PubMed:14617649}. SUBUNIT: Homodimer. {ECO:0…	GO:0005829; C:cytosol; IBA:GO_Central. GO:0000987; F:core promoter proximal region sequence-specific DNA binding; IBA:GO_Central. GO:0003677; F:DNA binding; IDA:EcoCyc. GO:0003700; F:transcription factor activity, sequence-specific DNA binding; IDA:EcoCyc. GO:0006974; P:cellular response to DNA damage stimulus; IEP:EcoliWiki. GO:0006355; P:regulation of transcription, DNA-templated; IMP:EcoCyc. G…	http://www.uniprot.org/uniprot/P63201
b3071	76.0283	1.26034	1.29366	0.218006	5.78124	7.41505e-09	4.76682e-08	AAC76106	YQJI_ECOLI	207	P64588; Q2M9D5; Q46872;	Transcriptional regulator YqjI;	FUNCTION: Represses the expression of YqjH which is involved in iron homeostasis under excess nickel conditions. Also represses its own expression. {ECO:0000269|PubMed:21097627}. ENZYME REGULATION: Divalent metals such as nickel and iron have a similar negative effect on YqjI DNA-binding activity. {ECO:0000269|PubMed:21097627}. SUBUNIT: Oligomer (probable predominant form) and monomer. {ECO:00002…	GO:0005829; C:cytosol; IDA:EcoCyc. GO:0003677; F:DNA binding; IDA:EcoCyc. GO:0003700; F:transcription factor activity, sequence-specific DNA binding; IDA:EcoCyc. GO:0006974; P:cellular response to DNA damage stimulus; IEP:EcoliWiki. GO:0045892; P:negative regulation of transcription, DNA-templated; IDA:EcoCyc. GO:0045893; P:positive regulation of transcription, DNA-templated; IDA:EcoCyc. GO:00063…	http://www.uniprot.org/uniprot/P64588
b4409	23.7579	1.2504	1.32526	0.318599	3.92469	8.6842e-05	0.00035171	AAT48132	BLR_ECOLI	41	P56976; Q2MB73;	Divisome-associated membrane protein Blr;	FUNCTION: Component of the cell division machinery, which is probably involved in the stabilization of the divisome under certain stress conditions. {ECO:0000269|PubMed:22885295}. SUBUNIT: Interacts with FtsL and several other divisomal proteins, including FtsI, FtsK, FtsN, FtsQ, FtsW and YmgF. {ECO:0000269|PubMed:22885295}. INTERACTION: P0AEN4:ftsL; NbExp=3; IntAct=EBI-6419495, EBI-1119082; P291…	GO:0032153; C:cell division site; IDA:EcoCyc. GO:0016021; C:integral component of membrane; IDA:EcoCyc. GO:0005886; C:plasma membrane; IEA:UniProtKB-SubCell. GO:0007049; P:cell cycle; IEA:UniProtKB-KW. GO:0051301; P:cell division; IEA:UniProtKB-KW. GO:0036460; P:cellular response to cell envelope stress; IMP:EcoCyc. GO:0046677; P:response to antibiotic; IMP:EcoCyc.	http://www.uniprot.org/uniprot/P56976
b0906	12.518	1.24858	1.40283	0.417825	2.98828	0.00280553	0.00870016	AAC73992	YCAP_ECOLI	230	P75839;	UPF0702 transmembrane protein YcaP;	SUBCELLULAR LOCATION: Cell membrane {ECO:0000305}; Multi-pass membrane protein {ECO:0000305}. SIMILARITY: Belongs to the UPF0702 family. {ECO:0000305}.	GO:0016021; C:integral component of membrane; IEA:UniProtKB-KW. GO:0005886; C:plasma membrane; IEA:UniProtKB-SubCell.	http://www.uniprot.org/uniprot/P75839
b1519	18.9581	1.245	1.32546	0.341303	3.6478	0.000264496	0.000996473	AAC74592	TAM_ECOLI	252	P76145; Q2MB97;	Trans-aconitate 2-methyltransferase;	FUNCTION: Catalyzes the S-adenosylmethionine monomethyl esterification of trans-aconitate at high affinity and of cis- aconitate, isocitrate, and citrate at lower velocities and affinities. CATALYTIC ACTIVITY: S-adenosyl-L-methionine + trans-aconitate = S- adenosyl-L-homocysteine + (E)-3-(methoxycarbonyl)pent-2-enedioate. SUBUNIT: Monomer. SUBCELLULAR LOCATION: Cytoplasm. SIMILARITY: Belongs to t…	GO:0005829; C:cytosol; IDA:EcoCyc. GO:0030798; F:trans-aconitate 2-methyltransferase activity; IDA:EcoCyc.	http://www.uniprot.org/uniprot/P76145
b2659	10.9703	1.24278	1.40212	0.444407	2.79649	0.00516615	0.014977	AAC75706	CSID_ECOLI	325	P76621; Q2MAC7; Q9ZAZ9;	Protein CsiD {ECO:0000305};	FUNCTION: May be involved in the control of utilization of gamma- aminobutyric acid. {ECO:0000305|PubMed:11910018}. COFACTOR: Name=Fe cation; Xref=ChEBI:CHEBI:24875; Evidence={ECO:0000269|PubMed:11910018}; Note=Binds 1 Fe cation per subunit. {ECO:0000269|PubMed:11910018}; SUBUNIT: Homotetramer. {ECO:0000269|PubMed:11910018}. INDUCTION: Expression is induced by RpoS during carbon starvation and at…	GO:0042802; F:identical protein binding; IDA:EcoCyc. GO:0005506; F:iron ion binding; IEA:UniProtKB-HAMAP. GO:0051289; P:protein homotetramerization; IDA:EcoCyc. GO:0090549; P:response to carbon starvation; IEP:EcoCyc.	http://www.uniprot.org/uniprot/P76621
b1003	42.0118	1.23739	1.2873	0.262261	4.71817	2.3798e-06	1.17682e-05	AAC74088	YCCJ_ECOLI	75	P0AB14; P46131;	Uncharacterized protein YccJ;		GO:0005829; C:cytosol; IDA:EcoCyc.	http://www.uniprot.org/uniprot/P0AB14
b3931	1342.37	1.23416	1.23952	0.0898969	13.7286	6.84663e-43	1.68054e-41	AAC76913	HSLU_ECOLI	443	P0A6H5; P32168; Q2M8M7;	ATP-dependent protease ATPase subunit HslU;	FUNCTION: ATPase subunit of a proteasome-like degradation complex; this subunit has chaperone activity. The binding of ATP and its subsequent hydrolysis by HslU are essential for unfolding of protein substrates subsequently hydrolyzed by HslV. HslU recognizes the N-terminal part of its protein substrates and unfolds these before they are guided to HslV for hydrolysis. {ECO:0000269|PubMed:10419524…	GO:0005829; C:cytosol; IDA:EcoCyc. GO:0009376; C:HslUV protease complex; IEA:UniProtKB-HAMAP. GO:0016020; C:membrane; IDA:UniProtKB. GO:0005524; F:ATP binding; IEA:UniProtKB-HAMAP. GO:0016887; F:ATPase activity; IDA:EcoCyc. GO:0042802; F:identical protein binding; IPI:IntAct. GO:0070011; F:peptidase activity, acting on L-amino acid peptides; IEA:InterPro. GO:0043335; P:protein unfolding; IMP:EcoC…	http://www.uniprot.org/uniprot/P0A6H5
b4487	10.0758	1.23374	1.51472	0.499712	2.46889	0.0135533	0.0346314	AAT48239	YJDP_ECOLI	109	Q6BEX5; Q2M6L2;	Uncharacterized protein YjdP;			http://www.uniprot.org/uniprot/Q6BEX5
b0353	7.22486	1.2326	1.46969	0.500487	2.46281	0.0137854	0.0351136	AAC73456	MHPT_ECOLI	403	P77589; P77037; Q2MC71;	3-(3-hydroxy-phenyl)propionate transporter;	FUNCTION: Uptake of 3-(3-hydroxyphenyl)propionate (3HPP) across the cytoplasmic membrane. Transport is driven by the proton motive force. Does not transport benzoate, 3-hydroxybenzoate or gentisate. {ECO:0000269|PubMed:23934492}. SUBCELLULAR LOCATION: Cell inner membrane {ECO:0000269|PubMed:15919996, ECO:0000269|PubMed:23934492}; Multi- pass membrane protein {ECO:0000269|PubMed:15919996, ECO:0000…	GO:0016021; C:integral component of membrane; IEA:UniProtKB-KW. GO:0005886; C:plasma membrane; IDA:EcoCyc. GO:0015293; F:symporter activity; IEA:UniProtKB-KW.	http://www.uniprot.org/uniprot/P77589
b3514	37.4297	1.22773	1.26514	0.259039	4.73954	2.14206e-06	1.06315e-05	AAC76539	MDTF_ECOLI	1037	P37637; Q2M7H6;	Multidrug resistance protein MdtF;	FUNCTION: Part of the tripartite efflux system MdtEF-TolC, which confers resistance to compounds such as rhodamine 6G, erythromycin, doxorubicin, ethidium bromide, TPP, SDS, deoxycholate, crystal violet and benzalkonium. {ECO:0000269|PubMed:11566977}. SUBUNIT: Homotrimer. Part of the tripartite efflux system MdtEF- TolC, which is composed of an inner membrane transporter, MdtF, a membrane fusion …	GO:0016021; C:integral component of membrane; IEA:UniProtKB-KW. GO:0016020; C:membrane; IDA:UniProtKB. GO:0005886; C:plasma membrane; IDA:EcoCyc. GO:0005215; F:transporter activity; IMP:EcoliWiki. GO:0006855; P:drug transmembrane transport; IMP:EcoliWiki. GO:0046677; P:response to antibiotic; IEA:UniProtKB-KW.	http://www.uniprot.org/uniprot/P37637
b0619	33.7096	1.22339	1.27992	0.274316	4.4598	8.20377e-06	3.79718e-05	AAC73720	DPIB_ECOLI	552	P77510; O54338;	Sensor histidine kinase DpiB;	FUNCTION: Member of the two-component regulatory system DpiA/DpiB, which is essential for expression of citrate-specific fermentation genes and genes involved in plasmid inheritance. Could be involved in response to both the presence of citrate and external redox conditions. Functions as a sensor kinase that phosphorylates DpiA in the presence of citrate. {ECO:0000269|PubMed:11889485, ECO:0000269…	GO:0016021; C:integral component of membrane; IEA:UniProtKB-KW. GO:0005622; C:intracellular; IEA:GOC. GO:0005886; C:plasma membrane; IDA:EcoCyc. GO:0005524; F:ATP binding; IEA:UniProtKB-KW. GO:0000155; F:phosphorelay sensor kinase activity; IDA:EcoCyc. GO:0071310; P:cellular response to organic substance; IEP:EcoCyc. GO:0018106; P:peptidyl-histidine phosphorylation; IDA:EcoCyc. GO:0000160; P:phos…	http://www.uniprot.org/uniprot/P77510
b4399	32.149	1.20744	1.25543	0.27637	4.36892	1.24863e-05	5.65655e-05	AAC77352	CREC_ECOLI	474	P08401; Q2M5R8;	Sensor protein CreC;	FUNCTION: Member of the two-component regulatory system CreC/CreB involved in catabolic regulation. CreC may function as a membrane- associated protein kinase that phosphorylates CreB in response to environmental signals. CreC can also phosphorylate PhoB. {ECO:0000269|PubMed:15522865, ECO:0000269|PubMed:2228961}. CATALYTIC ACTIVITY: ATP + protein L-histidine = ADP + protein N- phospho-L-histidine…	GO:0016021; C:integral component of membrane; IDA:EcoCyc. GO:0005622; C:intracellular; IEA:GOC. GO:0005886; C:plasma membrane; IDA:EcoCyc. GO:0005524; F:ATP binding; IEA:UniProtKB-KW. GO:0000155; F:phosphorelay sensor kinase activity; IDA:EcoCyc. GO:0000160; P:phosphorelay signal transduction system; IDA:EcoCyc.	http://www.uniprot.org/uniprot/P08401
b1739	180.006	1.20485	1.21716	0.143588	8.39097	4.82163e-17	5.2635e-16	AAC74809	OSME_ECOLI	112	P0ADB1; P23933;	Osmotically-inducible lipoprotein E;	SUBCELLULAR LOCATION: Cell membrane {ECO:0000305}; Lipid-anchor {ECO:0000305}. INDUCTION: By elevated osmotic pressure in the growth medium.	GO:0019867; C:outer membrane; IEA:InterPro. GO:0005886; C:plasma membrane; IEA:UniProtKB-SubCell. GO:0006970; P:response to osmotic stress; IDA:EcoCyc.	http://www.uniprot.org/uniprot/P0ADB1
b1526	20.2078	1.20208	1.2671	0.324699	3.70213	0.000213799	0.000819532	AAC74599	YNEJ_ECOLI	293	P77309;	Uncharacterized HTH-type transcriptional regulator YneJ;	SIMILARITY: Contains 1 HTH lysR-type DNA-binding domain. {ECO:0000255|PROSITE-ProRule:PRU00253}.	GO:0003677; F:DNA binding; IEA:UniProtKB-KW. GO:0003700; F:transcription factor activity, sequence-specific DNA binding; IEA:InterPro. GO:0006351; P:transcription, DNA-templated; ISS:EcoCyc.	http://www.uniprot.org/uniprot/P77309
b3548	34.9334	1.20022	1.22638	0.239087	5.02	5.16711e-07	2.8052e-06	AAC76572	YHJY_ECOLI	232	P37663; P76714; Q2M7K9;	Uncharacterized protein YhjY;	SIMILARITY: Contains 1 autotransporter (TC 1.B.12) domain. {ECO:0000255|PROSITE-ProRule:PRU00556}. SEQUENCE CAUTION: Sequence=AAB18525.1; Type=Erroneous initiation; Note=Translation N-terminally shortened.; Evidence={ECO:0000305};	GO:0019867; C:outer membrane; IEA:InterPro.	http://www.uniprot.org/uniprot/P37663
b1868	33.9712	1.1951	1.31207	0.336978	3.54653	0.000390345	0.00142167	AAC74938	YECE_ECOLI	272	P37348; P76288;	UPF0759 protein YecE;	SIMILARITY: Belongs to the UPF0759 family. {ECO:0000305}.		http://www.uniprot.org/uniprot/P37348
b4676	7.58473	1.19406	1.38211	0.497027	2.4024	0.0162878	0.0405443	ACO59994	YOAK_ECOLI	32	C1P602;	Uncharacterized membrane protein YoaK;	SUBCELLULAR LOCATION: Cell inner membrane {ECO:0000305|PubMed:19121005, ECO:0000305|PubMed:21778229}; Single-pass membrane protein {ECO:0000269|PubMed:19121005, ECO:0000269|PubMed:21778229}. Note=May be able to insert into the membrane in both orientations. Relies on YidC for insertion. INDUCTION: Constitutively expressed, may be induced at pH 5.5, repressed by thiol oxidant diamide (at protein l…	GO:0016021; C:integral component of membrane; IEA:UniProtKB-KW. GO:0005886; C:plasma membrane; IDA:EcoCyc.	http://www.uniprot.org/uniprot/C1P602
b4051	102.314	1.19305	1.20382	0.155593	7.66777	1.75019e-14	1.66001e-13	AAC77021	QOR1_ECOLI	327	P28304; Q2M6Q3;	Quinone oxidoreductase 1;	CATALYTIC ACTIVITY: NADPH + 2 quinone = NADP(+) + 2 semiquinone. SUBUNIT: Homodimer. {ECO:0000269|PubMed:7602590}. SIMILARITY: Belongs to the zinc-containing alcohol dehydrogenase family. Quinone oxidoreductase subfamily. {ECO:0000305}.	GO:0005737; C:cytoplasm; IDA:EcoliWiki. GO:0005829; C:cytosol; IDA:EcoCyc. GO:0003960; F:NADPH:quinone reductase activity; IEA:UniProtKB-EC. GO:0008270; F:zinc ion binding; IEA:InterPro.	http://www.uniprot.org/uniprot/P28304
b4141	27.0434	1.19301	1.2754	0.317547	3.75696	0.000171991	0.000665295	AAC77101	YJEH_ECOLI	418	P39277; Q2M6G3;	L-methionine/branched-chain amino acid exporter YjeH {ECO:0000305};	FUNCTION: Catalyzes the efflux of L-methionine. Can also export L- leucine, L-isoleucine and L-valine. Activity is dependent on electrochemical potential. {ECO:0000269|PubMed:26319875}. ENZYME REGULATION: Efflux is inhibited by carbonyl cyanide m- chlorophenylhydrazone ( SUBCELLULAR LOCATION: Cell inner membrane {ECO:0000269|PubMed:15919996, ECO:0000269|PubMed:26319875}; Multi- pass membrane prot…	GO:0005887; C:integral component of plasma membrane; ISM:EcoCyc. GO:0005886; C:plasma membrane; IDA:EcoCyc. GO:0015297; F:antiporter activity; IBA:GO_Central. GO:0000102; F:L-methionine secondary active transmembrane transporter activity; IDA:EcoCyc. GO:0005294; F:neutral L-amino acid secondary active transmembrane transporter activity; IDA:EcoCyc. GO:0071230; P:cellular response to amino acid st…	http://www.uniprot.org/uniprot/P39277
b1353	11.0683	1.19288	1.42964	0.473004	2.52193	0.0116713	0.0305156	AAC74435	SIEB_ECOLI	162	P38392; P76059; P76850;	Superinfection exclusion protein B;	SUBCELLULAR LOCATION: Cell inner membrane {ECO:0000269|PubMed:15919996}; Multi-pass membrane protein {ECO:0000269|PubMed:15919996}.	GO:0016021; C:integral component of membrane; IEA:UniProtKB-KW. GO:0005886; C:plasma membrane; IDA:EcoCyc.	http://www.uniprot.org/uniprot/P38392
b3431	245.934	1.18682	1.19365	0.113133	10.4904	9.55813e-26	1.50624e-24	AAC76456	GLGX_ECOLI	657	P15067; P76693; Q2M795;	Glycogen debranching enzyme;	FUNCTION: Hydrolyzes the alpha-1,6-glucosidic linkages in glycogen which has first been partially depolymerized by phosphorylase. Shows only very little activity with native glycogen. {ECO:0000269|PubMed:8576033}. PATHWAY: Glycan degradation; glycogen degradation. SIMILARITY: Belongs to the glycosyl hydrolase 13 family. {ECO:0000305}. SEQUENCE CAUTION: Sequence=AAA98735.1; Type=Erroneous terminat…	GO:0004135; F:amylo-alpha-1,6-glucosidase activity; IDA:EcoCyc. GO:0004133; F:glycogen debranching enzyme activity; IMP:EcoCyc. GO:0006974; P:cellular response to DNA damage stimulus; IEP:EcoliWiki. GO:0005980; P:glycogen catabolic process; IMP:EcoCyc.	http://www.uniprot.org/uniprot/P15067
b1754	12.4419	1.18098	1.31905	0.42866	2.75506	0.00586819	0.0167485	AAC74824	YNJB_ECOLI	388	P76223; Q2MB35;	Protein YnjB;			http://www.uniprot.org/uniprot/P76223
b1297	11.588	1.1781	1.43526	0.472843	2.49153	0.0127194	0.0327487	AAC74379	PUUA_ECOLI	472	P78061; P78287;	Gamma-glutamylputrescine synthetase PuuA;	FUNCTION: Involved in the breakdown of putrescine via the biosynthesis of gamma-L-glutamylputrescine. It is able to use several diamines, spermidine and spermine. Absolutely essential to utilize putrescine as both nitrogen and carbon sources and to decrease the toxicity of putrescine, which can lead to inhibition of cell growth and protein synthesis. {ECO:0000269|PubMed:15590624, ECO:0000269|PubM…	GO:0005524; F:ATP binding; IEA:UniProtKB-KW. GO:0004356; F:glutamate-ammonia ligase activity; IEA:InterPro. GO:0034024; F:glutamate-putrescine ligase activity; IDA:EcoCyc. GO:0006542; P:glutamine biosynthetic process; IEA:InterPro. GO:0009447; P:putrescine catabolic process; IMP:EcoCyc.	http://www.uniprot.org/uniprot/P78061
b0484	70.9969	1.17594	1.20257	0.213205	5.51556	3.47679e-08	2.10794e-07	AAC73586	COPA_ECOLI	834	Q59385; P78245; Q2MBU3;	Copper-exporting P-type ATPase A;	FUNCTION: Involved in copper export. May also be involved in silver export. {ECO:0000269|PubMed:12832075}. CATALYTIC ACTIVITY: ATP + H(2)O + Cu(+)(Side 1) = ADP + phosphate + Cu(+)(Side 2). ENZYME REGULATION: Phosphorylation is inhibited by vanadate and sensitive to KOH and hydroxylamine. Phosphorylation is Cu(+)- dependent. {ECO:0000269|PubMed:12351646}. BIOPHYSICOCHEMICAL PROPERTIES: Kinetic pa…	GO:0005887; C:integral component of plasma membrane; ISM:EcoCyc. GO:0043231; C:intracellular membrane-bounded organelle; IBA:GO_Central. GO:0031224; C:intrinsic component of membrane; IDA:EcoliWiki. GO:0016020; C:membrane; IDA:UniProtKB. GO:0005886; C:plasma membrane; IDA:EcoCyc. GO:0005524; F:ATP binding; IEA:UniProtKB-KW. GO:0016887; F:ATPase activity; IDA:EcoliWiki. GO:0015662; F:ATPase activi…	http://www.uniprot.org/uniprot/Q59385
b1345	12.7247	1.17473	1.31695	0.413983	2.83763	0.00454504	0.0134361	AAC74427	INTR_ECOLI	411	P76056; Q2MBE8;	Putative lambdoid prophage Rac integrase;	FUNCTION: Integrase is necessary for integration of the phage into the host genome by site-specific recombination. In conjunction with excisionase, integrase is also necessary for excision of the prophage from the host genome (By similarity). {ECO:0000250}. SIMILARITY: Belongs to the 'phage' integrase family. {ECO:0000305}.	GO:0003677; F:DNA binding; IEA:InterPro. GO:0015074; P:DNA integration; IEA:UniProtKB-KW. GO:0006310; P:DNA recombination; IEA:UniProtKB-KW. GO:0075713; P:establishment of integrated proviral latency; IEA:UniProtKB-KW. GO:0046718; P:viral entry into host cell; IEA:UniProtKB-KW.	http://www.uniprot.org/uniprot/P76056
b0495	17.4688	1.16877	1.29476	0.40989	2.85143	0.00435229	0.012944	AAC73597	YBBA_ECOLI	228	P0A9T8; P31219; P77322; Q2MBT2;	Uncharacterized ABC transporter ATP-binding protein YbbA;	SIMILARITY: Belongs to the ABC transporter superfamily. {ECO:0000305}. SIMILARITY: Contains 1 ABC transporter domain. {ECO:0000255|PROSITE-ProRule:PRU00434}.	GO:0005524; F:ATP binding; IEA:UniProtKB-KW. GO:0016887; F:ATPase activity; IEA:InterPro. GO:0006810; P:transport; IEA:UniProtKB-KW.	http://www.uniprot.org/uniprot/P0A9T8
b1780	137.91	1.16832	1.17762	0.136831	8.53838	1.36113e-17	1.55723e-16	AAC74850	YEAD_ECOLI	294	P39173; P76233; P76913;	Putative glucose-6-phosphate 1-epimerase {ECO:0000250|UniProtKB:Q03161};	CATALYTIC ACTIVITY: Alpha-D-glucose 6-phosphate = beta-D-glucose 6-phosphate. {ECO:0000250|UniProtKB:Q03161}. SUBUNIT: Monomer in solution. {ECO:0000269|PubMed:20693678}. SIMILARITY: Belongs to the glucose-6-phosphate 1-epimerase family. {ECO:0000305}.	GO:0005829; C:cytosol; IDA:EcoCyc. GO:0030246; F:carbohydrate binding; IEA:InterPro. GO:0047938; F:glucose-6-phosphate 1-epimerase activity; IEA:UniProtKB-EC. GO:0005975; P:carbohydrate metabolic process; IEA:InterPro. GO:0006974; P:cellular response to DNA damage stimulus; IEP:EcoliWiki.	http://www.uniprot.org/uniprot/P39173
b2240	135.148	1.16484	1.18484	0.176521	6.59888	4.14271e-11	3.20803e-10	AAC75300	GLPT_ECOLI	452	P08194;	Glycerol-3-phosphate transporter;	FUNCTION: Responsible for glycerol-3-phosphate uptake. SUBUNIT: Monomer. SUBCELLULAR LOCATION: Cell inner membrane; Multi-pass membrane protein. SIMILARITY: Belongs to the major facilitator superfamily. Organophosphate:Pi antiporter (OPA) (TC 2.A.1.4) family. {ECO:0000305}.	GO:0016021; C:integral component of membrane; IBA:GO_Central. GO:0005886; C:plasma membrane; IDA:EcoCyc. GO:0015169; F:glycerol-3-phosphate transmembrane transporter activity; IEA:InterPro. GO:0015527; F:glycerol-phosphate:inorganic phosphate antiporter activity; IDA:EcoCyc. GO:0015315; F:organophosphate:inorganic phosphate antiporter activity; IMP:EcoCyc. GO:0006071; P:glycerol metabolic process…	http://www.uniprot.org/uniprot/P08194
b3598	23.6012	1.16449	1.21083	0.297677	3.91191	9.15674e-05	0.00036937	AAC76622	YIBI_ECOLI	120	P32108; Q2M7R1;	Uncharacterized protein YibI;	SIMILARITY: To E.coli YiaW. {ECO:0000305}.	GO:0005886; C:plasma membrane; IDA:EcoCyc.	http://www.uniprot.org/uniprot/P32108
b3073	16.0373	1.16243	1.2509	0.363831	3.19497	0.00139847	0.00457865	AAC76108	PAT_ECOLI	459	P42588; P78108; Q2M9D3; Q46873;	Putrescine aminotransferase;	FUNCTION: Catalyzes the aminotransferase reaction from putrescine to 2-oxoglutarate, leading to glutamate and 4-aminobutanal, which spontaneously cyclizes to form 1-pyrroline. Is also able to transaminate cadaverine and, in lower extent, spermidine, but not ornithine. Alpha-ketobutyrate and pyruvate can also act as amino acceptors, although much less efficiently. {ECO:0000269|PubMed:12617754}. CA…	GO:0005829; C:cytosol; IDA:EcoCyc. GO:0033094; F:butane-1,4-diamine:2-oxoglutarate aminotransferase activity; IDA:EcoCyc. GO:0042802; F:identical protein binding; IBA:GO_Central. GO:0030170; F:pyridoxal phosphate binding; IDA:EcoCyc. GO:0009447; P:putrescine catabolic process; IDA:EcoCyc.	http://www.uniprot.org/uniprot/P42588
b0211	970.415	1.16044	1.16298	0.0692208	16.7643	4.45282e-63	1.58192e-61	AAC73316	MLTD_ECOLI	452	P0AEZ7; P23931; P32982; P77350;	Membrane-bound lytic murein transglycosylase D;	FUNCTION: Murein-degrading enzyme. May play a role in recycling of muropeptides during cell elongation and/or cell division (By similarity). {ECO:0000250}. CATALYTIC ACTIVITY: Exolytic cleavage of the (1->4)-beta- glycosidic linkage between N-acetylmuramic acid (MurNAc) and N- acetylglucosamine (GlcNAc) residues in peptidoglycan, from either the reducing or the non-reducing ends of the peptidogly…	GO:0009279; C:cell outer membrane; NAS:EcoCyc. GO:0016020; C:membrane; NAS:EcoliWiki. GO:0005886; C:plasma membrane; IEA:UniProtKB-SubCell. GO:0016837; F:carbon-oxygen lyase activity, acting on polysaccharides; IEA:UniProtKB-EC. GO:0008933; F:lytic transglycosylase activity; NAS:EcoliWiki. GO:0071555; P:cell wall organization; IEA:UniProtKB-KW. GO:0000270; P:peptidoglycan metabolic process; IEA:I…	http://www.uniprot.org/uniprot/P0AEZ7
b3072	16.5041	1.15973	1.2477	0.37071	3.1284	0.0017576	0.00563602	AAC76107	AER_ECOLI	506	P50466; Q2M9D4;	Aerotaxis receptor;	FUNCTION: Signal transducer for aerotaxis. The aerotactic response is the accumulation of cells around air bubbles. The nature of the sensory stimulus detected by this protein is the proton motive force or cellular redox state. It uses a FAD prosthetic group as a redox sensor to monitor oxygen levels. {ECO:0000269|PubMed:9190831, ECO:0000269|PubMed:9380671}. INTERACTION: Self; NbExp=4; IntAct=EBI…	GO:0016021; C:integral component of membrane; IEA:UniProtKB-KW. GO:0005886; C:plasma membrane; IDA:EcoCyc. GO:0042802; F:identical protein binding; IPI:IntAct. GO:0004871; F:signal transducer activity; IMP:EcoCyc. GO:0052131; P:positive aerotaxis; IMP:EcoCyc. GO:0007165; P:signal transduction; IMP:EcoCyc.	http://www.uniprot.org/uniprot/P50466
b2370	100.994	1.15718	1.17211	0.17083	6.77383	1.25417e-11	1.02201e-10	AAC75429	EVGS_ECOLI	1197	P30855; P77644; Q9RF36; Q9RF37;	Sensor protein EvgS;	FUNCTION: Member of the two-component regulatory system EvgS/EvgA. Phosphorylates EvgA via a four-step phosphorelay in response to environmental signals. CATALYTIC ACTIVITY: ATP + protein L-histidine = ADP + protein N- phospho-L-histidine. SUBCELLULAR LOCATION: Cell inner membrane {ECO:0000305}; Multi- pass membrane protein {ECO:0000305}. PTM: Activation requires a sequential transfer of a phosph…	GO:0016021; C:integral component of membrane; IEA:UniProtKB-KW. GO:0005622; C:intracellular; IEA:GOC. GO:0005886; C:plasma membrane; IEA:UniProtKB-SubCell. GO:0005524; F:ATP binding; IEA:UniProtKB-KW. GO:0009927; F:histidine phosphotransfer kinase activity; IMP:EcoCyc. GO:0000155; F:phosphorelay sensor kinase activity; IDA:EcoCyc. GO:0000160; P:phosphorelay signal transduction system; IDA:EcoCyc.…	http://www.uniprot.org/uniprot/P30855
b3209	251.667	1.1564	1.1643	0.122368	9.4502	3.38197e-21	4.58093e-20	AAC76241	ELBB_ECOLI	217	P0ABU5; P26428; P76673; Q2M903;	Glyoxalase ElbB {ECO:0000303|PubMed:26678554};	FUNCTION: Displays glyoxalase activity, catalyzing the conversion of glyoxal to glycolate (PubMed:26678554). However, this apparent glyoxalase activity may reflect a protein deglycase activity, which could be the primary function of this protein like other DJ- 1 superfamily members such as PARK7, YajL, YhbO and HchA (Probable). Is not able to use methylglyoxal as subtrate (PubMed:26678554). {ECO:…	GO:0005829; C:cytosol; IDA:EcoCyc. GO:0016829; F:lyase activity; IEA:UniProtKB-KW. GO:0008299; P:isoprenoid biosynthetic process; IMP:EcoliWiki. GO:0045828; P:positive regulation of isoprenoid metabolic process; IMP:EcoliWiki.	http://www.uniprot.org/uniprot/P0ABU5
b3198	140.113	1.15523	1.17358	0.158799	7.27479	3.4697e-13	3.11581e-12	AAC76230	KDSC_ECOLI	188	P0ABZ4; P45396; P45398; Q2M914;	3-deoxy-D-manno-octulosonate 8-phosphate phosphatase KdsC;	FUNCTION: Involved in the biosynthesis of lipopolysaccharides (LPSs), but is not essential (PubMed:16765569). Catalyzes the hydrolysis of 3-deoxy-D-manno-octulosonate 8-phosphate (KDO 8-P) to 3-deoxy-D-manno-octulosonate (KDO) and inorganic phosphate (PubMed:12639950, PubMed:16765569). {ECO:0000269|PubMed:12639950, ECO:0000269|PubMed:16765569}. CATALYTIC ACTIVITY: 3-deoxy-D-manno-octulosonate 8-p…	GO:0005829; C:cytosol; IDA:EcoCyc. GO:0019143; F:3-deoxy-manno-octulosonate-8-phosphatase activity; IEA:UniProtKB-EC. GO:0046872; F:metal ion binding; IEA:UniProtKB-KW. GO:0008781; F:N-acylneuraminate cytidylyltransferase activity; IBA:GO_Central. GO:0009103; P:lipopolysaccharide biosynthetic process; IMP:UniProtKB.	http://www.uniprot.org/uniprot/P0ABZ4
b2266	137.837	1.1496	1.16654	0.168641	6.81686	9.30491e-12	7.67513e-11	AAC75326	ELAB_ECOLI	101	P0AEH5; P52084; Q47010;	Protein ElaB;	SUBUNIT: Upon overexpression binds to ribosomes. SUBCELLULAR LOCATION: Cell inner membrane {ECO:0000305}; Single- pass membrane protein {ECO:0000305}. INDUCTION: Maximally expressed between 6 and 12 hours of growth, in early stationary phase. {ECO:0000269|PubMed:22661687}. SIMILARITY: Belongs to the ElaB/YgaM/YqjD family. {ECO:0000305}. SEQUENCE CAUTION: Sequence=Z50849; Type=Frameshift; Position…	GO:0005829; C:cytosol; IDA:EcoCyc. GO:0016021; C:integral component of membrane; IEA:UniProtKB-KW. GO:0005886; C:plasma membrane; IEA:UniProtKB-SubCell. GO:0006974; P:cellular response to DNA damage stimulus; IEP:EcoliWiki.	http://www.uniprot.org/uniprot/P0AEH5
b4001	77.2981	1.14877	1.17146	0.191281	6.00567	1.90541e-09	1.27552e-08	AAC76975	YJAH_ECOLI	231	P32681; Q2M8T8;	Uncharacterized protein YjaH;			http://www.uniprot.org/uniprot/P32681
b4251	43.1748	1.14728	1.18268	0.236868	4.84353	1.27553e-06	6.46543e-06	AAC77208	BDCR_ECOLI	197	P39334; P76809; Q2M658;	HTH-type transcriptional repressor BdcR;	FUNCTION: Negatively regulates expression of bdcA. {ECO:0000269|PubMed:21059164}. SIMILARITY: Contains 1 HTH tetR-type DNA-binding domain. {ECO:0000255|PROSITE-ProRule:PRU00335}.	GO:0005829; C:cytosol; IBA:GO_Central. GO:0003700; F:transcription factor activity, sequence-specific DNA binding; IBA:GO_Central. GO:0000976; F:transcription regulatory region sequence-specific DNA binding; IBA:GO_Central. GO:0045892; P:negative regulation of transcription, DNA-templated; IMP:EcoCyc. GO:0006351; P:transcription, DNA-templated; IEA:UniProtKB-KW.	http://www.uniprot.org/uniprot/P39334
b2302	9.42867	1.13812	1.30767	0.461229	2.46759	0.0136025	0.0347352	AAC75362	YFCG_ECOLI	215	P77526;	Disulfide-bond oxidoreductase YfcG;	FUNCTION: Exhibits a very robust glutathione (GSH)-dependent disulfide-bond reductase activity toward the model substrate, 2- hydroxyethyl disulfide; the actual physiological substrates are not known. Has also a low GSH-dependent hydroperoxidase activity toward cumene hydroperoxide, but does not reduce H(2)O(2), tert- butyl hydroperoxide, benzyl peroxide, or lauroyl peroxide. Exhibits little or n…	GO:0005737; C:cytoplasm; IBA:GO_Central. GO:0015036; F:disulfide oxidoreductase activity; IDA:EcoCyc. GO:0004364; F:glutathione transferase activity; IBA:GO_Central. GO:0004601; F:peroxidase activity; IEA:UniProtKB-KW. GO:0006749; P:glutathione metabolic process; IBA:GO_Central. GO:0006979; P:response to oxidative stress; IMP:EcoCyc.	http://www.uniprot.org/uniprot/P77526
b1896	65.2209	1.1265	1.15564	0.211444	5.32764	9.94994e-08	5.78984e-07	AAC74966	OTSA_ECOLI	474	P31677;	Alpha,alpha-trehalose-phosphate synthase [UDP-forming];	FUNCTION: Catalyzes the transfer of glucose from UDP-glucose to glucose-6-phosphate to form alpha,alpha-1,1 trehalose-6-phosphate. Acts with retention of the anomeric configuration of the UDP-sugar donor. Essential for viability of the cells at low temperatures and at elevated osmotic strength. {ECO:0000269|PubMed:12105274, ECO:0000269|PubMed:1310094, ECO:0000269|PubMed:3131312}. CATALYTIC ACTIVI…	GO:0005829; C:cytosol; IDA:EcoCyc. GO:0003825; F:alpha,alpha-trehalose-phosphate synthase (UDP-forming) activity; IDA:EcoCyc. GO:0006974; P:cellular response to DNA damage stimulus; IEP:EcoliWiki. GO:0006970; P:response to osmotic stress; IMP:EcoCyc. GO:0005992; P:trehalose biosynthetic process; IMP:EcoCyc. GO:0070415; P:trehalose metabolism in response to cold stress; IMP:EcoCyc.	http://www.uniprot.org/uniprot/P31677
b3523	10.5038	1.12359	1.28255	0.445677	2.52108	0.0116994	0.0305355	AAC76548	YHJE_ECOLI	440	P37643; Q2M7I5;	Inner membrane metabolite transport protein YhjE;	SUBCELLULAR LOCATION: Cell inner membrane; Multi-pass membrane protein. SIMILARITY: Belongs to the major facilitator superfamily. Sugar transporter (TC 2.A.1.1) family. {ECO:0000305}.	GO:0016021; C:integral component of membrane; IEA:UniProtKB-KW. GO:0005886; C:plasma membrane; IDA:EcoCyc. GO:0022857; F:transmembrane transporter activity; IEA:InterPro.	http://www.uniprot.org/uniprot/P37643
b3103	50.9393	1.12088	1.1625	0.26242	4.27132	1.94317e-05	8.60092e-05	AAC76138	YHAH_ECOLI	121	P64590; P42621; Q2M9A3;	Inner membrane protein YhaH;	SUBCELLULAR LOCATION: Cell inner membrane; Multi-pass membrane protein. SIMILARITY: To E.coli YhaI. {ECO:0000305}.	GO:0016021; C:integral component of membrane; IEA:UniProtKB-KW. GO:0005886; C:plasma membrane; IDA:EcoCyc.	http://www.uniprot.org/uniprot/P64590
b1461	11.0241	1.11928	1.23666	0.426885	2.62196	0.0087426	0.0236998	AAC74543	PPTA_ECOLI	77	P31992;	Tautomerase PptA;	FUNCTION: Can use enol isomers of phenylpyruvate, 2-hydroxy-2,4- pentadienoate and (p-hydroxyphenyl)pyruvate as substrates. {ECO:0000269|PubMed:12356301}. ENZYME REGULATION: Inhibited by (E)-2-fluoro-p-hydroxycinnamate. {ECO:0000269|PubMed:12356301}. BIOPHYSICOCHEMICAL PROPERTIES: Kinetic parameters: KM=205 uM for enol isomers of phenylpyruvate {ECO:0000269|PubMed:12356301}; KM=220 uM for 2-hydro…	GO:0005737; C:cytoplasm; IEA:UniProtKB-SubCell. GO:0016862; F:intramolecular oxidoreductase activity, interconverting keto- and enol-groups; IEA:UniProtKB-HAMAP. GO:0006725; P:cellular aromatic compound metabolic process; IEA:InterPro.	http://www.uniprot.org/uniprot/P31992
b1285	80.2544	1.11853	1.14504	0.210827	5.30546	1.12391e-07	6.52123e-07	AAC74367	GMR_ECOLI	661	P77334;	Cyclic di-GMP phosphodiesterase Gmr;	FUNCTION: Part of a 2 protein system that seems to be dedicated to transcription of csgD. This protein decreases csgD transcription and thus decreases expression of adhesive curli fimbriae genes csgEFG, csgBAC/ymaD and adrA (yaic). Activity of this protein is antagonized by the diguanylate cyclase YdaM. In vitro has c-di-GMP phosphodiesterase activity. Cyclic-di-GMP is a second messenger which co…	GO:0071111; F:cyclic-guanylate-specific phosphodiesterase activity; IDA:EcoCyc. GO:0005525; F:GTP binding; IDA:EcoCyc. GO:0031280; P:negative regulation of cyclase activity; IDA:EcoCyc. GO:0010608; P:posttranscriptional regulation of gene expression; IMP:EcoCyc.	http://www.uniprot.org/uniprot/P77334
b0794	92.4501	1.11517	1.13742	0.183541	6.07585	1.23331e-09	8.49474e-09	AAC73881	YBHF_ECOLI	578	P0A9U1; P75776; Q9R7S3; Q9R7S4;	Uncharacterized ABC transporter ATP-binding protein YbhF;	INTERACTION: P0AFG8:aceE; NbExp=2; IntAct=EBI-547696, EBI-542683; P60566:fixA; NbExp=3; IntAct=EBI-547696, EBI-1113126; SIMILARITY: Belongs to the ABC transporter superfamily. {ECO:0000305}. SIMILARITY: Contains 2 ABC transporter domains. {ECO:0000255|PROSITE-ProRule:PRU00434}.	GO:0005886; C:plasma membrane; IDA:EcoCyc. GO:0005524; F:ATP binding; IEA:UniProtKB-KW. GO:0016887; F:ATPase activity; IEA:InterPro. GO:0006810; P:transport; IEA:UniProtKB-KW.	http://www.uniprot.org/uniprot/P0A9U1
b0780	111.037	1.11478	1.12752	0.155403	7.1735	7.31069e-13	6.3401e-12	AAC73867	GNGF_ECOLI	302	P75767;	Putative gluconeogenesis factor {ECO:0000255|HAMAP-Rule:MF_00973};	FUNCTION: Required for morphogenesis under gluconeogenic growth conditions. {ECO:0000305}. INTERACTION: P0AEW6:gsk; NbExp=4; IntAct=EBI-550390, EBI-548746; SUBCELLULAR LOCATION: Cytoplasm {ECO:0000255|HAMAP-Rule:MF_00973}. MISCELLANEOUS: Was shown to partially rescue a mgfK mutant in B.subtilis, suggesting that the function of this protein is conserved in different bacteria. {ECO:0000305|PubMed:1…	GO:0005737; C:cytoplasm; IEA:UniProtKB-SubCell. GO:0008360; P:regulation of cell shape; IEA:UniProtKB-HAMAP.	http://www.uniprot.org/uniprot/P75767
b1482	128.13	1.10848	1.13623	0.181448	6.10909	1.00202e-09	6.92522e-09	AAC74555	OSMC_ECOLI	143	P0C0L2; P23929; P77655;	Peroxiredoxin OsmC;	FUNCTION: Preferentially metabolizes organic hydroperoxides over inorganic hydrogen peroxide. {ECO:0000269|PubMed:14627744}. CATALYTIC ACTIVITY: 2 R'-SH + ROOH = R'-S-S-R' + H(2)O + ROH. SUBCELLULAR LOCATION: Cytoplasm. INDUCTION: By elevated osmotic pressure in the growth medium. SIMILARITY: Belongs to the OsmC/Ohr family. {ECO:0000305}.	GO:0005829; C:cytosol; IDA:EcoCyc. GO:0004601; F:peroxidase activity; IDA:EcoCyc. GO:0051920; F:peroxiredoxin activity; IDA:EcoCyc. GO:0006972; P:hyperosmotic response; IEP:EcoCyc. GO:0033194; P:response to hydroperoxide; IMP:EcoCyc. GO:0006979; P:response to oxidative stress; IMP:EcoCyc.	http://www.uniprot.org/uniprot/P0C0L2
b4382	140.737	1.1073	1.12744	0.179543	6.16732	6.94554e-10	4.89207e-09	AAC77335	TYPH_ECOLI	440	P07650; Q2M5T5;	Thymidine phosphorylase;	FUNCTION: The enzymes which catalyze the reversible phosphorolysis of pyrimidine nucleosides are involved in the degradation of these compounds and in their utilization as carbon and energy sources, or in the rescue of pyrimidine bases for nucleotide synthesis. CATALYTIC ACTIVITY: Thymidine + phosphate = thymine + 2-deoxy- alpha-D-ribose 1-phosphate. PATHWAY: Pyrimidine metabolism; dTMP biosynthe…	GO:0005829; C:cytosol; IDA:EcoCyc. GO:0016020; C:membrane; IDA:UniProtKB. GO:0004645; F:phosphorylase activity; IBA:GO_Central. GO:0016154; F:pyrimidine-nucleoside phosphorylase activity; IEA:InterPro. GO:0009032; F:thymidine phosphorylase activity; IDA:EcoCyc. GO:0006974; P:cellular response to DNA damage stimulus; IEP:EcoliWiki. GO:0006206; P:pyrimidine nucleobase metabolic process; IEA:InterPr…	http://www.uniprot.org/uniprot/P07650
b3090	9.65162	1.10712	1.24235	0.437395	2.53118	0.0113679	0.0297802	AAC76125	YGJV_ECOLI	183	P42603; Q2M9B6;	Inner membrane protein YgjV;	SUBCELLULAR LOCATION: Cell inner membrane; Multi-pass membrane protein.	GO:0005887; C:integral component of plasma membrane; IDA:EcoliWiki. GO:0005886; C:plasma membrane; IDA:EcoCyc.	http://www.uniprot.org/uniprot/P42603
b4090	8.17938	1.10557	1.23627	0.475188	2.32659	0.019987	0.0486223	AAC77051	RPIB_ECOLI	149	P37351; O32564; Q2M6L3;	Ribose-5-phosphate isomerase B;	FUNCTION: In addition to its activity on D-ribose 5-phosphate it probably also has activity on D-allose 6-phosphate. {ECO:0000269|PubMed:1104357, ECO:0000269|PubMed:18640127, ECO:0000269|PubMed:4909663, ECO:0000269|PubMed:8576032}. CATALYTIC ACTIVITY: D-ribose 5-phosphate = D-ribulose 5-phosphate. CATALYTIC ACTIVITY: D-allose 6-phosphate = D-allulose 6-phosphate. ENZYME REGULATION: Inhibited by i…	GO:0008786; F:allose 6-phosphate isomerase activity; IDA:EcoCyc. GO:0004751; F:ribose-5-phosphate isomerase activity; IDA:EcoCyc. GO:0019316; P:D-allose catabolic process; IMP:EcoCyc. GO:0006098; P:pentose-phosphate shunt; IEA:UniProtKB-UniPathway.	http://www.uniprot.org/uniprot/P37351
b4111	125.033	1.1055	1.12275	0.165217	6.69123	2.21309e-11	1.75059e-10	AAC77072	PROP_ECOLI	500	P0C0L7; P30848; Q2M6J3;	Proline/betaine transporter;	FUNCTION: Proton symporter that senses osmotic shifts and responds by importing osmolytes such as proline, glycine betaine, stachydrine, pipecolic acid, ectoine and taurine. It is both an osmosensor and an osmoregulator which is available to participate early in the bacterial osmoregulatory response. {ECO:0000269|PubMed:10026245, ECO:0000269|PubMed:3082857, ECO:0000269|PubMed:8421314}. BIOPHYSICO…	GO:0016021; C:integral component of membrane; IDA:EcoliWiki. GO:0005887; C:integral component of plasma membrane; IDA:EcoCyc. GO:0005886; C:plasma membrane; IDA:EcoliWiki. GO:0015653; F:glycine betaine:proton symporter activity; IDA:EcoCyc. GO:0006865; P:amino acid transport; IDA:EcoliWiki.	http://www.uniprot.org/uniprot/P0C0L7
b0386	123.191	1.10529	1.12089	0.165995	6.65856	2.76522e-11	2.162e-10	AAC73489	P5CR_ECOLI	269	P0A9L8; P00373; Q2MC39;	Pyrroline-5-carboxylate reductase {ECO:0000255|HAMAP-Rule:MF_01925};	FUNCTION: Catalyzes the reduction of 1-pyrroline-5-carboxylate (PCA) to L-proline. Does not catalyze the reverse reaction. {ECO:0000255|HAMAP-Rule:MF_01925, ECO:0000269|PubMed:12133, ECO:0000269|PubMed:6296787}. CATALYTIC ACTIVITY: L-proline + NAD(P)(+) = 1-pyrroline-5- carboxylate + NAD(P)H. {ECO:0000255|HAMAP-Rule:MF_01925, ECO:0000269|PubMed:12133, ECO:0000269|PubMed:6296787}. ENZYME REGULATIO…	GO:0005829; C:cytosol; IDA:EcoCyc. GO:0050661; F:NADP binding; IDA:EcoCyc. GO:0004735; F:pyrroline-5-carboxylate reductase activity; IDA:EcoCyc. GO:0055129; P:L-proline biosynthetic process; IEA:UniProtKB-UniPathway.	http://www.uniprot.org/uniprot/P0A9L8
b2545	11.3266	1.10442	1.23413	0.418538	2.63875	0.00832116	0.0227707	AAC75598	YPHC_ECOLI	353	P77360;	Uncharacterized zinc-type alcohol dehydrogenase-like protein YphC;	COFACTOR: Name=Zn(2+); Xref=ChEBI:CHEBI:29105; Evidence={ECO:0000250}; Note=Binds 2 Zn(2+) ions per subunit. {ECO:0000250}; SIMILARITY: Belongs to the zinc-containing alcohol dehydrogenase family. {ECO:0000305}.	GO:0016491; F:oxidoreductase activity; IEA:UniProtKB-KW. GO:0008270; F:zinc ion binding; IEA:InterPro.	http://www.uniprot.org/uniprot/P77360
b4486	41.6026	1.10277	1.12735	0.229959	4.7955	1.62273e-06	8.14381e-06	EBT00001514525	YJIV_ECOLI	906	P39393; P27301; P39392; Q6BEW7;	Putative uncharacterized protein YjiV;	CAUTION: A portion of this ORF was originally annotated as mcrD, and reported to inhibit mcrE restriction. {ECO:0000305}. CAUTION: Could be the product of a pseudogene. {ECO:0000305}. SEQUENCE CAUTION: Sequence=AAA97239.1; Type=Frameshift; Positions=102, 416; Evidence={ECO:0000305}; Sequence=AAA97240.1; Type=Frameshift; Positions=102, 416; Evidence={ECO:0000305}; Sequence=AAA97241.1; Type=Framesh…		http://www.uniprot.org/uniprot/P39393
b3345	63.1098	1.10205	1.13364	0.218248	5.04953	4.429e-07	2.42071e-06	AAC76370	TUSD_ECOLI	128	P45532; Q2M710;	Sulfurtransferase TusD;	FUNCTION: Part of a sulfur-relay system required for 2-thiolation of 5-methylaminomethyl-2-thiouridine (mnm(5)s(2)U) at tRNA wobble positions. Accepts sulfur from TusA and transfers it in turn to TusE. {ECO:0000269|PubMed:16387657}. SUBUNIT: Heterohexamer, formed by a dimer of trimers. The hexameric TusBCD complex contains 2 copies each of TusB, TusC and TusD. The TusBCD complex interacts with Tu…	GO:0005737; C:cytoplasm; IEA:UniProtKB-SubCell. GO:0097163; F:sulfur carrier activity; IDA:EcoCyc. GO:0016783; F:sulfurtransferase activity; IEA:UniProtKB-HAMAP. GO:0008033; P:tRNA processing; IEA:UniProtKB-HAMAP.	http://www.uniprot.org/uniprot/P45532
b0831	38.8187	1.0997	1.14978	0.272646	4.03343	5.49677e-05	0.000228796	AAC73918	GSIC_ECOLI	306	P75798;	Glutathione transport system permease protein GsiC;	FUNCTION: Part of the ABC transporter complex GsiABCD involved in glutathione import. Probably responsible for the translocation of the substrate across the membrane (Probable). {ECO:0000305|PubMed:16109926}. SUBUNIT: The complex is composed of two ATP-binding proteins (GsiA), two transmembrane proteins (GsiC and GsiD) and a solute- binding protein (GsiB). {ECO:0000305}. SUBCELLULAR LOCATION: Cel…	GO:0005887; C:integral component of plasma membrane; IBA:GO_Central. GO:0005886; C:plasma membrane; IDA:EcoCyc. GO:0034634; F:glutathione transmembrane transporter activity; IDA:EcoCyc. GO:0034775; P:glutathione transmembrane transport; IDA:EcoCyc.	http://www.uniprot.org/uniprot/P75798
b0980	19.1543	1.09781	1.1822	0.349041	3.14523	0.00165957	0.00535133	AAC74065	PPA_ECOLI	432	P07102;	Periplasmic AppA protein;Phosphoanhydride phosphohydrolase;4-phytase;	CATALYTIC ACTIVITY: A phosphate monoester + H(2)O = an alcohol + phosphate. CATALYTIC ACTIVITY: Myo-inositol hexakisphosphate + H(2)O = 1D- myo-inositol 1,2,3,5,6-pentakisphosphate + phosphate. SUBUNIT: Monomer. {ECO:0000269|PubMed:10655611}. SUBCELLULAR LOCATION: Periplasm. INDUCTION: In addition to cAMP-mediated control, this enzyme is induced when bacterial cultures reach stationary phase; its…	GO:0042597; C:periplasmic space; IDA:EcoCyc. GO:0008707; F:4-phytase activity; IDA:EcoCyc. GO:0003993; F:acid phosphatase activity; IDA:EcoCyc. GO:0071454; P:cellular response to anoxia; IDA:EcoCyc. GO:0016036; P:cellular response to phosphate starvation; IDA:EcoCyc.	http://www.uniprot.org/uniprot/P07102
b1550	249.785	1.09621	1.10725	0.139903	7.83547	4.67098e-15	4.53657e-14	AAC74623	GNSB_ECOLI	57	P77695;	Protein GnsB;	FUNCTION: Overexpression increases levels of unsaturated fatty acids and suppresses both the temperature-sensitive fabA6 mutation and cold-sensitive secG null mutation. {ECO:0000269|PubMed:11544213}. SIMILARITY: Belongs to the gns family. {ECO:0000305}.	GO:0005829; C:cytosol; IDA:EcoCyc. GO:0006636; P:unsaturated fatty acid biosynthetic process; IMP:EcoCyc.	http://www.uniprot.org/uniprot/P77695
b3858	130.086	1.09587	1.1035	0.141337	7.7536	8.93237e-15	8.57254e-14	AAC76856	YIHD_ECOLI	89	P0ADP9; P32126; Q2M8F6;	Protein YihD;	SIMILARITY: To H.influenzae HI_0845. {ECO:0000305}.	GO:0005829; C:cytosol; IDA:EcoCyc.	http://www.uniprot.org/uniprot/P0ADP9
b3232	107.249	1.09578	1.11454	0.176316	6.21488	5.13653e-10	3.63688e-09	AAC76264	ZAPE_ECOLI	375	P64612; P46442; Q2M8Y1;	Cell division protein ZapE {ECO:0000255|HAMAP-Rule:MF_01919};	FUNCTION: Reduces the stability of FtsZ polymers in the presence of ATP. Required for cell division under low-oxygen conditions. Hydrolyzes ATP but not GTP. {ECO:0000255|HAMAP-Rule:MF_01919, ECO:0000269|PubMed:24595368}. SUBUNIT: Interacts with FtsZ. {ECO:0000255|HAMAP-Rule:MF_01919, ECO:0000269|PubMed:24595368}. SUBCELLULAR LOCATION: Cytoplasm {ECO:0000255|HAMAP-Rule:MF_01919, ECO:0000269|PubMed…	GO:0032153; C:cell division site; IDA:EcoCyc. GO:0005737; C:cytoplasm; IDA:EcoCyc. GO:0005524; F:ATP binding; IEA:UniProtKB-HAMAP. GO:0016887; F:ATPase activity; IDA:EcoCyc. GO:0007049; P:cell cycle; IEA:UniProtKB-KW. GO:0051301; P:cell division; IMP:EcoCyc.	http://www.uniprot.org/uniprot/P64612
b3927	195.429	1.09167	1.10705	0.161296	6.76813	1.30455e-11	1.05881e-10	AAC76909	GLPF_ECOLI	281	P0AER0; P11244; Q2M8M3; Q46727;	Glycerol uptake facilitator protein;	FUNCTION: Transporter of glycerol across the cytoplasmic membrane, with limited permeability to water and small uncharged compounds such as polyols. COFACTOR: Name=Mg(2+); Xref=ChEBI:CHEBI:18420; Note=Binds 2 magnesium ions per subunit.; SUBUNIT: Homotetramer. {ECO:0000305}. SUBCELLULAR LOCATION: Cell inner membrane {ECO:0000269|PubMed:15919996}; Multi-pass membrane protein {ECO:0000269|PubMed:15…	GO:0005887; C:integral component of plasma membrane; IBA:GO_Central. GO:0005886; C:plasma membrane; IDA:UniProtKB. GO:0015254; F:glycerol channel activity; IDA:EcoCyc. GO:0015168; F:glycerol transmembrane transporter activity; IDA:UniProtKB. GO:0046872; F:metal ion binding; IEA:UniProtKB-KW. GO:0015250; F:water channel activity; IBA:GO_Central. GO:0071288; P:cellular response to mercury ion; IDA:…	http://www.uniprot.org/uniprot/P0AER0
b4211	18.5806	1.08936	1.14457	0.337331	3.22935	0.00124074	0.00411548	AAC77168	QOR2_ECOLI	286	P39315; Q2M694;	Quinone oxidoreductase 2;	FUNCTION: Quinone oxidoreductase that may play some additional role beyond quinone reduction. Potential redox sensor protein. Overexpression induces retardation of growth. {ECO:0000269|PubMed:18455185}. CATALYTIC ACTIVITY: NAD(P)H + a quinone = NAD(P)(+) + a hydroquinone. {ECO:0000269|PubMed:18455185}. BIOPHYSICOCHEMICAL PROPERTIES: Kinetic parameters: KM=65.6 uM for methyl-1,4-benzoquinone (MBQ)…	GO:0005829; C:cytosol; IDA:EcoCyc. GO:0003955; F:NAD(P)H dehydrogenase (quinone) activity; IEA:UniProtKB-EC. GO:0016655; F:oxidoreductase activity, acting on NAD(P)H, quinone or similar compound as acceptor; IDA:EcoCyc.	http://www.uniprot.org/uniprot/P39315
b1320	39.552	1.08652	1.12748	0.253841	4.2803	1.8664e-05	8.28827e-05	AAC74402	YCJW_ECOLI	332	P77615;	Uncharacterized HTH-type transcriptional regulator YcjW;	SIMILARITY: Contains 1 HTH lacI-type DNA-binding domain. {ECO:0000255|PROSITE-ProRule:PRU00111}.	GO:0003677; F:DNA binding; IEA:UniProtKB-KW. GO:0003700; F:transcription factor activity, sequence-specific DNA binding; IEA:InterPro. GO:0006974; P:cellular response to DNA damage stimulus; IMP:EcoCyc. GO:0006351; P:transcription, DNA-templated; ISS:EcoCyc.	http://www.uniprot.org/uniprot/P77615
b1653	64.7946	1.0839	1.10561	0.207381	5.22663	1.72623e-07	9.84682e-07	AAC74725	LHR_ECOLI	1538	P30015;	Probable ATP-dependent helicase lhr;	SIMILARITY: Belongs to the helicase family. {ECO:0000305}. SIMILARITY: Contains 1 helicase ATP-binding domain. {ECO:0000255|PROSITE-ProRule:PRU00541}. SIMILARITY: Contains 1 helicase C-terminal domain. {ECO:0000255|PROSITE-ProRule:PRU00542}.	GO:0005524; F:ATP binding; IEA:UniProtKB-KW. GO:0004386; F:helicase activity; IEA:UniProtKB-KW. GO:0003676; F:nucleic acid binding; IEA:InterPro.	http://www.uniprot.org/uniprot/P30015
b0016	127.883	1.07591	1.08855	0.148097	7.26489	3.73342e-13	3.30861e-12	AAC73127	INSL1_ECOLI	370	P0CF91; P08409; P11307; P76952; P77426; Q2MCH6; Q47051;	Putative transposase InsL for insertion sequence element IS186A;	FUNCTION: Involved in the transposition of the insertion sequence IS186. SIMILARITY: Belongs to the transposase 11 family. {ECO:0000305}.	GO:0003677; F:DNA binding; IEA:UniProtKB-KW. GO:0004803; F:transposase activity; IEA:InterPro. GO:0006313; P:transposition, DNA-mediated; IEA:InterPro.	http://www.uniprot.org/uniprot/P0CF91
b0582	127.883	1.07591	1.08855	0.148097	7.26489	3.73342e-13	3.30861e-12	AAC73683	INSL2_ECOLI	370	P0CF92; P08409; P11307; P76952; P77426; Q2MCH6; Q47051;	Putative transposase InsL for insertion sequence element IS186B;	FUNCTION: Involved in the transposition of the insertion sequence IS186. SIMILARITY: Belongs to the transposase 11 family. {ECO:0000305}. SEQUENCE CAUTION: Sequence=AAB40781.1; Type=Erroneous initiation; Note=Translation N-terminally shortened.; Evidence={ECO:0000305};	GO:0003677; F:DNA binding; IEA:UniProtKB-KW. GO:0004803; F:transposase activity; IEA:InterPro. GO:0006313; P:transposition, DNA-mediated; IEA:InterPro.	http://www.uniprot.org/uniprot/P0CF92
b2394	127.883	1.07591	1.08855	0.148097	7.26489	3.73342e-13	3.30861e-12	AAC75453	INSL3_ECOLI	370	P0CF93; P08409; P11307; P76952; P77426; Q2MCH6; Q47051;	Putative transposase InsL for insertion sequence element IS186C;	FUNCTION: Involved in the transposition of the insertion sequence IS186. SIMILARITY: Belongs to the transposase 11 family. {ECO:0000305}.	GO:0003677; F:DNA binding; IEA:UniProtKB-KW. GO:0004803; F:transposase activity; IEA:InterPro. GO:0006313; P:transposition, DNA-mediated; IEA:InterPro.	http://www.uniprot.org/uniprot/P0CF93
b1832	183.121	1.07489	1.08651	0.144266	7.45073	9.2822e-14	8.62223e-13	AAC74902	MSRC_ECOLI	165	P76270; O07976; O07978;	Free methionine-R-sulfoxide reductase;	FUNCTION: Catalyzes the reversible oxidation-reduction of the R- enantiomer of free methionine sulfoxide to methionine. Specific for free L-methionine-(R)-S-oxide. {ECO:0000269|PubMed:17535911}. CATALYTIC ACTIVITY: L-methionine + thioredoxin disulfide + H(2)O = L-methionine (R)-S-oxide + thioredoxin. {ECO:0000269|PubMed:17535911}. BIOPHYSICOCHEMICAL PROPERTIES: Kinetic parameters: KM=3.9 mM for L…	GO:0005829; C:cytosol; IDA:EcoCyc. GO:0033745; F:L-methionine-(R)-S-oxide reductase activity; IEA:UniProtKB-EC. GO:0016671; F:oxidoreductase activity, acting on a sulfur group of donors, disulfide as acceptor; IDA:EcoCyc. GO:0006979; P:response to oxidative stress; EXP:EcoCyc.	http://www.uniprot.org/uniprot/P76270
b0157	48.3674	1.0723	1.11012	0.240815	4.4528	8.47561e-06	3.91405e-05	AAC73268	YADS_ECOLI	207	P0AFP0; P37027;	UPF0126 inner membrane protein YadS;	SUBCELLULAR LOCATION: Cell inner membrane; Multi-pass membrane protein. SIMILARITY: Belongs to the UPF0126 family. {ECO:0000305}.	GO:0016021; C:integral component of membrane; IEA:UniProtKB-KW. GO:0005886; C:plasma membrane; IDA:EcoCyc.	http://www.uniprot.org/uniprot/P0AFP0
b2763	587.131	1.06774	1.07751	0.121102	8.81683	1.17746e-18	1.42349e-17	AAC75805	CYSI_ECOLI	570	P17846; Q2MA66;	Sulfite reductase [NADPH] hemoprotein beta-component {ECO:0000255|HAMAP-Rule:MF_01540};	FUNCTION: Component of the sulfite reductase complex that catalyzes the 6-electron reduction of sulfite to sulfide. This is one of several activities required for the biosynthesis of L- cysteine from sulfate. {ECO:0000255|HAMAP-Rule:MF_01540}. CATALYTIC ACTIVITY: H(2)S + 3 NADP(+) + 3 H(2)O = sulfite + 3 NADPH. {ECO:0000255|HAMAP-Rule:MF_01540}. COFACTOR: Name=siroheme; Xref=ChEBI:CHEBI:60052; Ev…	GO:0009337; C:sulfite reductase complex (NADPH); IDA:EcoCyc. GO:0051539; F:4 iron, 4 sulfur cluster binding; IDA:EcoCyc. GO:0020037; F:heme binding; IDA:EcoCyc. GO:0046872; F:metal ion binding; IEA:UniProtKB-KW. GO:0050661; F:NADP binding; IEA:InterPro. GO:0050311; F:sulfite reductase (ferredoxin) activity; IBA:GO_Central. GO:0004783; F:sulfite reductase (NADPH) activity; IEA:UniProtKB-HAMAP. GO:…	http://www.uniprot.org/uniprot/P17846
b0220	197.608	1.06471	1.08048	0.157477	6.76102	1.3702e-11	1.10544e-10	AAC73324	IVY_ECOLI	157	P0AD59; P45502; P77185;	Inhibitor of vertebrate lysozyme;	FUNCTION: Strong inhibitor of lysozyme C. SUBUNIT: Homodimer. SUBCELLULAR LOCATION: Periplasm. SIMILARITY: Belongs to the ivy family. {ECO:0000305}.	GO:0030288; C:outer membrane-bounded periplasmic space; IDA:EcoCyc. GO:0060241; F:lysozyme inhibitor activity; IDA:EcoCyc. GO:0050790; P:regulation of catalytic activity; IDA:EcoCyc.	http://www.uniprot.org/uniprot/P0AD59
b4278	55.6008	1.06313	1.09054	0.218405	4.86769	1.12908e-06	5.76643e-06	AAC77234	INSG_ECOLI	442	P03835; Q2M634;	Transposase InsG for insertion sequence element IS4;	FUNCTION: Involved in the transposition of the insertion sequence IS4. SIMILARITY: Belongs to the transposase 11 family. {ECO:0000305}.	GO:0003677; F:DNA binding; IEA:UniProtKB-KW. GO:0004803; F:transposase activity; IEA:InterPro. GO:0006313; P:transposition, DNA-mediated; IEA:InterPro.	http://www.uniprot.org/uniprot/P03835
b0281	160.475	1.06026	1.06954	0.133875	7.9198	2.37888e-15	2.37302e-14	AAC73384	INTF_ECOLI	466	P71298; Q2MCE1;	Putative prophage CP4-6 integrase;	FUNCTION: Integrase is necessary for integration of the phage into the host genome by site-specific recombination. In conjunction with excisionase, integrase is also necessary for excision of the prophage from the host genome. SIMILARITY: Belongs to the 'phage' integrase family. {ECO:0000305}.	GO:0008979; F:prophage integrase activity; IBA:GO_Central. GO:0043565; F:sequence-specific DNA binding; IBA:GO_Central. GO:0006310; P:DNA recombination; IEA:UniProtKB-KW. GO:0032359; P:provirus excision; IBA:GO_Central. GO:0046718; P:viral entry into host cell; IEA:UniProtKB-KW.	http://www.uniprot.org/uniprot/P71298
b2614	1407.65	1.0584	1.063	0.0919841	11.5063	1.22628e-30	2.19755e-29	AAC75663	GRPE_ECOLI	197	P09372;	Protein GrpE;	FUNCTION: Participates actively in the response to hyperosmotic and heat shock by preventing the aggregation of stress-denatured proteins, in association with DnaK and GrpE. It is the nucleotide exchange factor for DnaK and may function as a thermosensor. Unfolded proteins bind initially to DnaJ; upon interaction with the DnaJ-bound protein, DnaK hydrolyzes its bound ATP, resulting in the formati…	GO:0005737; C:cytoplasm; IDA:UniProtKB. GO:0005829; C:cytosol; IDA:EcoCyc. GO:0000774; F:adenyl-nucleotide exchange factor activity; IDA:EcoCyc. GO:0006457; P:protein folding; IEA:InterPro. GO:0009408; P:response to heat; IDA:EcoCyc.	http://www.uniprot.org/uniprot/P09372
b3023	25.7036	1.05652	1.11482	0.303968	3.47577	0.000509386	0.00180176	AAT48162	YGIV_ECOLI	160	Q46866; Q2M9H7; Q6BF52;	Probable transcriptional regulator YgiV;	FUNCTION: Represses expression of mcbR. {ECO:0000269|PubMed:18309357}.	GO:0045892; P:negative regulation of transcription, DNA-templated; IMP:EcoCyc. GO:0006351; P:transcription, DNA-templated; IEA:UniProtKB-KW.	http://www.uniprot.org/uniprot/Q46866
b3516	113.238	1.05562	1.06758	0.158274	6.66959	2.56516e-11	2.00946e-10	AAC76541	GADX_ECOLI	274	P37639; Q2M7H8;	HTH-type transcriptional regulator GadX;	FUNCTION: Positively regulates the expression of about fifteen genes involved in acid resistance such as gadA, gadB and gadC. Depending on the conditions (growth phase and medium), can repress gadW. {ECO:0000269|PubMed:11298273, ECO:0000269|PubMed:11976288, ECO:0000269|PubMed:12446650, ECO:0000269|PubMed:12730179, ECO:0000269|PubMed:14617649, ECO:0000269|PubMed:14702398}. SUBUNIT: Homodimer. {ECO…	GO:0005829; C:cytosol; IBA:GO_Central. GO:0000987; F:core promoter proximal region sequence-specific DNA binding; IBA:GO_Central. GO:0003700; F:transcription factor activity, sequence-specific DNA binding; IBA:GO_Central. GO:0006974; P:cellular response to DNA damage stimulus; IEP:EcoliWiki. GO:0045893; P:positive regulation of transcription, DNA-templated; IDA:EcoCyc. GO:0006351; P:transcription…	http://www.uniprot.org/uniprot/P37639
b0812	484.413	1.05476	1.05879	0.093184	11.3191	1.05545e-29	1.84249e-28	AAC73899	DPS_ECOLI	167	P0ABT2; P27430;	DNA protection during starvation protein;	FUNCTION: During stationary phase, binds the chromosome non- specifically, forming a highly ordered and stable dps-DNA co- crystal within which chromosomal DNA is condensed and protected from diverse damages. It protects DNA from oxidative damage by sequestering intracellular Fe(2+) ion and storing it in the form of Fe(3+) oxyhydroxide mineral, which can be released after reduction. One hydrogen …	GO:0005737; C:cytoplasm; IEA:UniProtKB-HAMAP. GO:0016020; C:membrane; IDA:UniProtKB. GO:0009295; C:nucleoid; IEA:UniProtKB-SubCell. GO:0003677; F:DNA binding; IDA:EcoliWiki. GO:0008199; F:ferric iron binding; IEA:UniProtKB-HAMAP. GO:0016722; F:oxidoreductase activity, oxidizing metal ions; IEA:InterPro. GO:0006879; P:cellular iron ion homeostasis; IEA:UniProtKB-KW. GO:0030261; P:chromosome conden…	http://www.uniprot.org/uniprot/P0ABT2
b4079	60.6246	1.05166	1.07673	0.209712	5.01478	5.30944e-07	2.87861e-06	AAD13462	FDHF_ECOLI	715	P07658; P78137; Q2M6M5;	Formate dehydrogenase H;	FUNCTION: Decomposes formic acid to hydrogen and carbon dioxide under anaerobic conditions in the absence of exogenous electron acceptors. CATALYTIC ACTIVITY: Formate + NAD(+) = CO(2) + NADH. CATALYTIC ACTIVITY: Formate + acceptor = CO(2) + reduced acceptor. COFACTOR: Name=[4Fe-4S] cluster; Xref=ChEBI:CHEBI:49883; Note=Binds 1 [4Fe-4S] cluster per subunit.; COFACTOR: Name=Mo-bis(molybdopterin gua…	GO:0005829; C:cytosol; IDA:EcoCyc. GO:0051539; F:4 iron, 4 sulfur cluster binding; IDA:EcoCyc. GO:0009055; F:electron carrier activity; IEA:InterPro. GO:0008863; F:formate dehydrogenase (NAD+) activity; IEA:UniProtKB-EC. GO:0030151; F:molybdenum ion binding; IDA:EcoCyc. GO:0015944; P:formate oxidation; IDA:EcoCyc.	http://www.uniprot.org/uniprot/P07658
b4362	66.2307	1.04591	1.09753	0.25631	4.08067	4.49064e-05	0.000190043	AAC77318	DNAT_ECOLI	179	P0A8J2; P07904; Q2M5V4;	Primosomal protein 1;	FUNCTION: This protein is required for primosome-dependent normal DNA replication; it is also involved in inducing stable DNA replication during SOS response. It forms, in concert with DnaB protein and other prepriming proteins DnaC, N, N', N'' a prepriming protein complex on the specific site of the template DNA recognized by protein N'. INTERACTION: Self; NbExp=2; IntAct=EBI-549621, EBI-549621;…	GO:1990077; C:primosome complex; IEA:UniProtKB-KW. GO:0042802; F:identical protein binding; IPI:IntAct. GO:0006269; P:DNA replication, synthesis of RNA primer; IEA:UniProtKB-HAMAP. GO:0006261; P:DNA-dependent DNA replication; IMP:EcoCyc. GO:0006267; P:pre-replicative complex assembly involved in nuclear cell cycle DNA replication; IPI:EcoCyc.	http://www.uniprot.org/uniprot/P0A8J2
b0486	13.2263	1.04472	1.11102	0.369108	2.8304	0.00464893	0.0136932	AAC73588	YBAT_ECOLI	430	P77400; Q2MBU1;	Inner membrane transport protein YbaT;	FUNCTION: Probable amino-acid or metabolite transport protein. SUBCELLULAR LOCATION: Cell inner membrane; Multi-pass membrane protein. SIMILARITY: Belongs to the amino acid-polyamine-organocation (APC) superfamily. {ECO:0000305}.	GO:0005887; C:integral component of plasma membrane; IBA:GO_Central. GO:0005886; C:plasma membrane; IDA:EcoCyc. GO:0015297; F:antiporter activity; IBA:GO_Central. GO:0015179; F:L-amino acid transmembrane transporter activity; IBA:GO_Central. GO:0009268; P:response to pH; IEP:EcoCyc.	http://www.uniprot.org/uniprot/P77400
b0182	229.842	1.04309	1.05213	0.1272	8.20043	2.39533e-16	2.48745e-15	AAC73293	LPXB_ECOLI	382	P10441; P78298;	Lipid-A-disaccharide synthase;	FUNCTION: Condensation of UDP-2,3-diacylglucosamine and 2,3- diacylglucosamine-1-phosphate to form lipid A disaccharide, a precursor of lipid A, a phosphorylated glycolipid that anchors the lipopolysaccharide to the outer membrane of the cell. CATALYTIC ACTIVITY: UDP-2-N,3-O-bis((3R)-3-hydroxytetradecanoyl)- alpha-D-glucosamine + 2-N,3-O-bis((3R)-3-hydroxytetradecanoyl)- alpha-D-glucosaminyl 1-ph…	GO:0005737; C:cytoplasm; IDA:EcoCyc. GO:0005829; C:cytosol; IDA:EcoCyc. GO:0019897; C:extrinsic component of plasma membrane; IDA:EcoliWiki. GO:0008915; F:lipid-A-disaccharide synthase activity; IDA:EcoliWiki. GO:0005543; F:phospholipid binding; IDA:EcoliWiki. GO:0009245; P:lipid A biosynthetic process; IMP:EcoliWiki.	http://www.uniprot.org/uniprot/P10441
b2012	104.597	1.04194	1.0591	0.172755	6.03132	1.62625e-09	1.09955e-08	AAC75073	YEED_ECOLI	75	P33014;	UPF0033 protein YeeD;	INTERACTION: P63284:clpB; NbExp=3; IntAct=EBI-9130839, EBI-546182; SIMILARITY: Belongs to the UPF0033 family. {ECO:0000305}.		http://www.uniprot.org/uniprot/P33014
b0707	10.6215	1.04075	1.13401	0.413756	2.51537	0.0118909	0.0309533	AAC73801	YBGA_ECOLI	169	P24252;	Uncharacterized protein YbgA;			http://www.uniprot.org/uniprot/P24252
b2641	15.5708	1.03346	1.10703	0.357373	2.89183	0.00383007	0.011576	EBT00001514437	YFJV_ECOLI	338	P52137; P76607; P76608; P76609;	Putative arsenical pump membrane protein;	FUNCTION: Involved in arsenical resistance. Thought to form the channel of an arsenite pump (By similarity). {ECO:0000250}. SUBCELLULAR LOCATION: Cell inner membrane {ECO:0000305}; Multi- pass membrane protein {ECO:0000305}. SIMILARITY: Belongs to the ArsB family. {ECO:0000305}. CAUTION: This is a truncated ORF. Compared to E.coli W3110, the strain MG1655 has an apparent deletion of about 6 kb wh…	GO:0005887; C:integral component of plasma membrane; IBA:GO_Central. GO:0015105; F:arsenite transmembrane transporter activity; IEA:InterPro. GO:0005215; F:transporter activity; IBA:GO_Central. GO:0098656; P:anion transmembrane transport; IBA:GO_Central. GO:0015700; P:arsenite transport; IEA:InterPro. GO:0046685; P:response to arsenic-containing substance; IEA:UniProtKB-KW.	http://www.uniprot.org/uniprot/P52137
b0497	20.4847	1.03176	1.11161	0.34324	3.00595	0.0026475	0.0082607	AAC73599	RHSD_ECOLI	1426	P16919; P77232; Q2MBT0;	Protein RhsD;	FUNCTION: Rhs elements have a nonessential function. They may play an important role in the natural ecology of the cell. INDUCTION: Repressed by H-NS, induced by LeuO. Part of the rhsD- ybbC operon. {ECO:0000269|PubMed:19429622}. DOMAIN: Each rhs appears to consist of a highly conserved 141 kDa amino fragment followed by a highly divergent C-terminus. SIMILARITY: Belongs to the RHS family. {ECO:0…	GO:0010438; P:cellular response to sulfur starvation; IEP:EcoCyc. GO:0097264; P:self proteolysis; IEA:InterPro.	http://www.uniprot.org/uniprot/P16919
b0210	9.68421	1.03129	1.13185	0.441387	2.33649	0.0194659	0.0475208	AAC73315	YAFE_ECOLI	207	P30866;	Uncharacterized protein YafE;	SIMILARITY: Belongs to the methyltransferase superfamily. {ECO:0000305}.	GO:0005737; C:cytoplasm; IBA:GO_Central. GO:0008757; F:S-adenosylmethionine-dependent methyltransferase activity; IBA:GO_Central. GO:0032259; P:methylation; IBA:GO_Central.	http://www.uniprot.org/uniprot/P30866
b2468	16.5262	1.03093	1.1064	0.362846	2.84122	0.00449412	0.013305	AAC75521	AEGA_ECOLI	659	P37127; P76560; P76970;	Protein AegA;	COFACTOR: Name=[4Fe-4S] cluster; Xref=ChEBI:CHEBI:49883; Evidence={ECO:0000250}; Note=Binds 4 [4Fe-4S] clusters. {ECO:0000250}; SIMILARITY: Contains 4 4Fe-4S ferredoxin-type domains. {ECO:0000255|PROSITE-ProRule:PRU00711}. SEQUENCE CAUTION: Sequence=AAB46944.1; Type=Frameshift; Positions=602; Evidence={ECO:0000305};	GO:0005737; C:cytoplasm; IBA:GO_Central. GO:0051539; F:4 iron, 4 sulfur cluster binding; IEA:UniProtKB-KW. GO:0046872; F:metal ion binding; IEA:UniProtKB-KW. GO:0016491; F:oxidoreductase activity; IBA:GO_Central. GO:0016639; F:oxidoreductase activity, acting on the CH-NH2 group of donors, NAD or NADP as acceptor; IEA:InterPro. GO:0006537; P:glutamate biosynthetic process; IEA:InterPro.	http://www.uniprot.org/uniprot/P37127
b4640	15.1187	1.02924	1.07679	0.345928	2.9753	0.00292703	0.00904231	EBT00001514418	ERROR: unable to map TXNAME or GENEID to any protein in UniProt DB
b3842	50.6174	1.02667	1.07417	0.259157	3.96156	7.4461e-05	0.000305849	AAC76845	RFAH_ECOLI	162	P0AFW0; P26614; Q2M8E5;	Transcription antitermination protein RfaH {ECO:0000255|HAMAP-Rule:MF_00951};	FUNCTION: Enhances distal genes transcription elongation in a specialized subset of operons that encode extracytoplasmic components. RfaH is recruited into a multi-component RNA polymerase complex by the ops element, which is a short conserved DNA sequence located downstream of the main promoter of these operons. Once bound, RfaH suppresses pausing and inhibits Rho- dependent and intrinsic termin…	GO:0001000; F:bacterial-type RNA polymerase core enzyme binding; IDA:EcoCyc. GO:0003677; F:DNA binding; IEA:UniProtKB-HAMAP. GO:0001073; F:transcription antitermination factor activity, DNA binding; IDA:EcoCyc. GO:0008494; F:translation activator activity; IMP:EcoCyc. GO:0045727; P:positive regulation of translation; IMP:EcoCyc. GO:0031564; P:transcription antitermination; IDA:EcoCyc. GO:0001124;…	http://www.uniprot.org/uniprot/P0AFW0
b2464	71.7689	1.02639	1.04946	0.212661	4.82642	1.39007e-06	7.02845e-06	AAC75517	TALA_ECOLI	316	P0A867; P78258; P80218;	Transaldolase A;	FUNCTION: Transaldolase is important for the balance of metabolites in the pentose-phosphate pathway. CATALYTIC ACTIVITY: Sedoheptulose 7-phosphate + D-glyceraldehyde 3-phosphate = D-erythrose 4-phosphate + D-fructose 6-phosphate. PATHWAY: Carbohydrate degradation; pentose phosphate pathway; D- glyceraldehyde 3-phosphate and beta-D-fructose 6-phosphate from D- ribose 5-phosphate and D-xylulose 5-…	GO:0005829; C:cytosol; IDA:EcoCyc. GO:0004801; F:sedoheptulose-7-phosphate:D-glyceraldehyde-3-phosphate glyceronetransferase activity; ISS:UniProtKB. GO:0005975; P:carbohydrate metabolic process; IEA:InterPro. GO:0006098; P:pentose-phosphate shunt; IEA:UniProtKB-HAMAP.	http://www.uniprot.org/uniprot/P0A867
b0383	60.1576	1.02615	1.0478	0.206423	4.9711	6.65741e-07	3.53375e-06	AAC73486	PPB_ECOLI	471	P00634; P77801; P78051; Q2MC42; Q47041;	Alkaline phosphatase;	CATALYTIC ACTIVITY: A phosphate monoester + H(2)O = an alcohol + phosphate. {ECO:0000255|PROSITE-ProRule:PRU10042}. COFACTOR: Name=Mg(2+); Xref=ChEBI:CHEBI:18420; Note=Binds 1 Mg(2+) ion.; COFACTOR: Name=Zn(2+); Xref=ChEBI:CHEBI:29105; Note=Binds 2 Zn(2+) ions.; SUBUNIT: Isozymes 1 and 3 are a dimer of identical chains, isozyme 2 is a dimer of heterogeneous chains, one of each of the subunits fro…	GO:0030288; C:outer membrane-bounded periplasmic space; IDA:EcoCyc. GO:0042597; C:periplasmic space; IDA:EcoCyc. GO:0004035; F:alkaline phosphatase activity; IDA:EcoCyc. GO:0033748; F:hydrogenase (acceptor) activity; IDA:EcoCyc. GO:0000287; F:magnesium ion binding; IDA:EcoCyc. GO:0030613; F:oxidoreductase activity, acting on phosphorus or arsenic in donors; IDA:EcoliWiki. GO:0008270; F:zinc ion b…	http://www.uniprot.org/uniprot/P00634
b3702	346.672	1.02527	1.03149	0.107254	9.55926	1.18601e-21	1.63378e-20	AAC76725	DNAA_ECOLI	467	P03004; P78122; Q2M814;	Chromosomal replication initiator protein DnaA;	FUNCTION: Plays a key role in the initiation and regulation of chromosomal replication. Binds in an ATP-dependent fashion to the origin of replication (oriC) to initiate formation of the DNA replication initiation complex exactly once per cell cycle. Binds the DnaA box (consensus sequence 5'-TTATC[CA]A[CA]A-3'); subsequent binding of DNA polymerase III subunits leads to replisome formation. The D…	GO:0005829; C:cytosol; IDA:EcoCyc. GO:0005886; C:plasma membrane; IDA:EcoCyc. GO:0005524; F:ATP binding; IEA:UniProtKB-HAMAP. GO:0003677; F:DNA binding; IDA:EcoCyc. GO:0003688; F:DNA replication origin binding; IMP:EcoCyc. GO:0043565; F:sequence-specific DNA binding; IDA:EcoliWiki. GO:0006260; P:DNA replication; IMP:EcoliWiki. GO:0006270; P:DNA replication initiation; IBA:GO_Central. GO:0008156; …	http://www.uniprot.org/uniprot/P03004
b4629	71.9163	1.02109	1.04481	0.201527	5.06679	4.04588e-07	2.22331e-06	EBT00001514590	ERROR: unable to map TXNAME or GENEID to any protein in UniProt DB
b4092	10.0826	1.00844	1.11987	0.425105	2.37222	0.0176815	0.0436646	AAC77053	PHNP_ECOLI	252	P16692; Q2M6L1;	Phosphoribosyl 1,2-cyclic phosphodiesterase;	FUNCTION: Catalyzes the hydrolysis of the cyclic ribose-phosphate to form alpha-D-ribose 1,5-bisphosphate. {ECO:0000269|PubMed:19366688, ECO:0000269|PubMed:21341651}. CATALYTIC ACTIVITY: 5-phospho-alpha-D-ribose 1,2-cyclic phosphate + H(2)O = alpha-D-ribose 1,5-bisphosphate. {ECO:0000269|PubMed:21341651}. COFACTOR: Name=Mn(2+); Xref=ChEBI:CHEBI:29035; Evidence={ECO:0000269|PubMed:19366688}; Note=…	GO:0030145; F:manganese ion binding; IDA:EcoCyc. GO:0008081; F:phosphoric diester hydrolase activity; IDA:EcoCyc. GO:0019700; P:organic phosphonate catabolic process; IMP:EcoCyc.	http://www.uniprot.org/uniprot/P16692
b3426	166.961	1.00594	1.11361	0.403593	2.49245	0.0126865	0.0326846	AAC76451	GLPD_ECOLI	501	P13035; P78115; Q2M790; Q47234;	Aerobic glycerol-3-phosphate dehydrogenase;	FUNCTION: Conversion of glycerol 3-phosphate to dihydroxyacetone. Uses molecular oxygen or nitrate as electron acceptor. CATALYTIC ACTIVITY: sn-glycerol 3-phosphate + a quinone = glycerone phosphate + a quinol. COFACTOR: Name=FAD; Xref=ChEBI:CHEBI:57692; PATHWAY: Polyol metabolism; glycerol degradation via glycerol kinase pathway; glycerone phosphate from sn-glycerol 3-phosphate (aerobic route): …	GO:0009331; C:glycerol-3-phosphate dehydrogenase complex; IDA:EcoCyc. GO:0005887; C:integral component of plasma membrane; IDA:EcoCyc. GO:0009055; F:electron carrier activity; IDA:EcoCyc. GO:0071949; F:FAD binding; IDA:EcoCyc. GO:0052590; F:sn-glycerol-3-phosphate:ubiquinone oxidoreductase activity; IDA:EcoCyc. GO:0052591; F:sn-glycerol-3-phosphate:ubiquinone-8 oxidoreductase activity; IEA:UniPro…	http://www.uniprot.org/uniprot/P13035
b3848	85.113	1.00575	1.05234	0.263733	3.8135	0.000137011	0.000536648	AAC76851	YIGZ_ECOLI	204	P27862; Q2M8F1;	IMPACT family member YigZ;	SUBUNIT: Monomer. {ECO:0000269|PubMed:15103642}. SIMILARITY: Belongs to the IMPACT family. {ECO:0000305}. SEQUENCE CAUTION: Sequence=AAA67645.1; Type=Erroneous initiation; Note=Translation N-terminally shortened.; Evidence={ECO:0000305}; Sequence=CAA38501.1; Type=Erroneous initiation; Note=Translation N-terminally shortened.; Evidence={ECO:0000305};		http://www.uniprot.org/uniprot/P27862
b3646	56.7414	1.0051	1.03128	0.213354	4.71098	2.46526e-06	1.2176e-05	AAC76670	YICG_ECOLI	205	P0AGM2; P31432; P76720; Q2M7V9;	UPF0126 inner membrane protein YicG;	SUBCELLULAR LOCATION: Cell inner membrane; Multi-pass membrane protein. SIMILARITY: Belongs to the UPF0126 family. {ECO:0000305}. SEQUENCE CAUTION: Sequence=AAA61999.1; Type=Erroneous initiation; Note=Translation N-terminally shortened.; Evidence={ECO:0000305};	GO:0016021; C:integral component of membrane; IEA:UniProtKB-KW. GO:0005886; C:plasma membrane; IDA:EcoCyc.	http://www.uniprot.org/uniprot/P0AGM2
b0329	38.5376	1.00378	1.02864	0.242536	4.13867	3.49325e-05	0.00014908	AAC73432	YAHO_ECOLI	91	P75694; Q2MC94;	Uncharacterized protein YahO;	SUBCELLULAR LOCATION: Periplasm {ECO:0000305}. SIMILARITY: Belongs to the BhsA/McbA family. {ECO:0000305}.	GO:0042597; C:periplasmic space; IEA:UniProtKB-SubCell.	http://www.uniprot.org/uniprot/P75694
b0025	371.351	1.00329	1.00814	0.0968029	10.3642	3.60614e-25	5.57438e-24	AAC73136	RIBF_ECOLI	313	P0AG40; P08391; P75621;	Riboflavin biosynthesis protein RibF;Riboflavin kinase;FMN adenylyltransferase;	CATALYTIC ACTIVITY: ATP + riboflavin = ADP + FMN. CATALYTIC ACTIVITY: ATP + FMN = diphosphate + FAD. PATHWAY: Cofactor biosynthesis; FAD biosynthesis; FAD from FMN: step 1/1. PATHWAY: Cofactor biosynthesis; FMN biosynthesis; FMN from riboflavin (ATP route): step 1/1. SIMILARITY: Belongs to the RibF family. {ECO:0000305}.	GO:0005524; F:ATP binding; IEA:UniProtKB-KW. GO:0003919; F:FMN adenylyltransferase activity; IGI:EcoCyc. GO:0008531; F:riboflavin kinase activity; IGI:EcoCyc. GO:0006747; P:FAD biosynthetic process; IEA:UniProtKB-UniPathway. GO:0009398; P:FMN biosynthetic process; IEA:UniProtKB-UniPathway. GO:0009231; P:riboflavin biosynthetic process; IEA:InterPro.	http://www.uniprot.org/uniprot/P0AG40
b1055	89.9209	-1.00304	-1.02264	0.196332	-5.1089	3.24047e-07	1.80273e-06	AAC74139	YCEA_ECOLI	350	P24188; P75924;	UPF0176 protein YceA;	INDUCTION: Is expressed at all temperatures, but accumulation of yceA transcripts decline with raising temperature. Thus, its expression is repressed by heat shock. SIMILARITY: Belongs to the UPF0176 family. {ECO:0000305}. SIMILARITY: Contains 1 rhodanese domain. {ECO:0000305}.		http://www.uniprot.org/uniprot/P24188
b1495	42.6182	-1.00344	-1.02744	0.224079	-4.47808	7.53173e-06	3.49811e-05	AAC74568	YDDB_ECOLI	790	P31827; P77572;	Uncharacterized protein YddB;	SIMILARITY: To H.influenzae HI_1369. {ECO:0000305}.	GO:0016020; C:membrane; IEA:InterPro. GO:0004872; F:receptor activity; IEA:InterPro. GO:0006810; P:transport; IEA:InterPro.	http://www.uniprot.org/uniprot/P31827
b0199	148.37	-1.01401	-1.0223	0.129856	-7.80874	5.77622e-15	5.55669e-14	AAC73310	METN_ECOLI	343	P30750; P77517; Q47615;	Methionine import ATP-binding protein MetN {ECO:0000255|HAMAP-Rule:MF_01719};	FUNCTION: Part of the ABC transporter complex MetNIQ involved in methionine import. Responsible for energy coupling to the transport system (Probable). It has also been shown to be involved in formyl-L-methionine transport. {ECO:0000255|HAMAP- Rule:MF_01719, ECO:0000269|PubMed:12169620, ECO:0000269|PubMed:12819857, ECO:0000305}. SUBUNIT: The complex is composed of two ATP-binding proteins (MetN),…	GO:0043190; C:ATP-binding cassette (ABC) transporter complex; IEA:UniProtKB-HAMAP. GO:0009276; C:Gram-negative-bacterium-type cell wall; IEA:InterPro. GO:0015424; F:amino acid-transporting ATPase activity; IEA:UniProtKB-HAMAP. GO:0005524; F:ATP binding; IDA:EcoliWiki. GO:0016887; F:ATPase activity; IDA:EcoliWiki. GO:0048474; F:D-methionine transmembrane transporter activity; IDA:EcoliWiki. GO:004…	http://www.uniprot.org/uniprot/P30750
b1113	44.2908	-1.01745	-1.04562	0.235171	-4.32642	1.51553e-05	6.81988e-05	AAC74197	YCFS_ECOLI	320	P75954;	Probable L,D-transpeptidase YcfS;	FUNCTION: Responsible, at least in part, for anchoring of the major outer membrane lipoprotein (Lpp, also known as the Braun lipoprotein) to the peptidoglycan via a meso-diaminopimelyl-L-Lys- bond on the terminal residue of Lpp. {ECO:0000269|PubMed:18456808}. PATHWAY: Cell wall biogenesis; peptidoglycan biosynthesis. SUBUNIT: Interacts with DsbG. {ECO:0000269|PubMed:19965429}. SUBCELLULAR LOCATIO…	GO:0042597; C:periplasmic space; IEA:UniProtKB-SubCell. GO:0016807; F:cysteine-type carboxypeptidase activity; IMP:EcoCyc. GO:0071972; F:peptidoglycan L,D-transpeptidase activity; IMP:EcoCyc. GO:0016755; F:transferase activity, transferring amino-acyl groups; IMP:EcoCyc. GO:0016757; F:transferase activity, transferring glycosyl groups; IEA:UniProtKB-KW. GO:0071555; P:cell wall organization; IEA:U…	http://www.uniprot.org/uniprot/P75954
b2126	166.592	-1.01761	-1.02645	0.137101	-7.42236	1.15055e-13	1.06387e-12	AAC75187	YEHU_ECOLI	561	P0AD14; P33357; P76434; Q2MAV4;	Sensor histidine kinase YehU;	FUNCTION: Member of the two-component regulatory system YehU/YehT, which may be involved in the stationary-phase control network. Activates YehT by phosphorylation. {ECO:0000269|PubMed:15522865, ECO:0000269|PubMed:22685278}. CATALYTIC ACTIVITY: ATP + protein L-histidine = ADP + protein N- phospho-L-histidine. SUBCELLULAR LOCATION: Cell inner membrane {ECO:0000269|PubMed:15919996}; Multi-pass memb…	GO:0005887; C:integral component of plasma membrane; ISM:EcoCyc. GO:0005622; C:intracellular; IEA:GOC. GO:0005886; C:plasma membrane; IDA:EcoCyc. GO:0005524; F:ATP binding; IEA:UniProtKB-KW. GO:0000155; F:phosphorelay sensor kinase activity; IEA:InterPro. GO:0071555; P:cell wall organization; IEA:InterPro. GO:0018106; P:peptidyl-histidine phosphorylation; IMP:EcoCyc. GO:0000160; P:phosphorelay si…	http://www.uniprot.org/uniprot/P0AD14
b3793	51.5171	-1.0205	-1.0385	0.201029	-5.07641	3.8464e-07	2.11657e-06	AAC76800	WZYE_ECOLI	450	P27835; Q2M8A2; Q93DX6;	Probable ECA polymerase {ECO:0000255|HAMAP-Rule:MF_01003, ECO:0000305};	FUNCTION: Probably involved in the polymerization of enterobacterial common antigen (ECA) trisaccharide repeat units. Required for the assembly of the phosphoglyceride-linked form of ECA (ECA(PG)) and the water-soluble cyclic form of ECA (ECA(CYC)). {ECO:0000269|PubMed:16199561}. PATHWAY: Bacterial outer membrane biogenesis; enterobacterial common antigen biosynthesis. {ECO:0000255|HAMAP-Rule:MF_…	GO:0005887; C:integral component of plasma membrane; IEA:UniProtKB-HAMAP. GO:0005886; C:plasma membrane; IDA:EcoCyc. GO:0009246; P:enterobacterial common antigen biosynthetic process; IMP:EcoCyc.	http://www.uniprot.org/uniprot/P27835
b2528	189.477	-1.02238	-1.03091	0.128649	-7.94702	1.91051e-15	1.91524e-14	AAC75581	ISCA_ECOLI	107	P0AAC8; P36539; P77691;	Iron-binding protein IscA;	FUNCTION: Is able to transfer iron-sulfur clusters to apo- ferredoxin. Multiple cycles of [2Fe2S] cluster formation and transfer are observed, suggesting that IscA acts catalytically. Recruits intracellular free iron so as to provide iron for the assembly of transient iron-sulfur cluster in IscU in the presence of IscS, L-cysteine and the thioredoxin reductase system TrxA/TrxB. COFACTOR: Name=Fe …	GO:0005829; C:cytosol; IDA:EcoCyc. GO:0051537; F:2 iron, 2 sulfur cluster binding; IDA:UniProtKB. GO:0051539; F:4 iron, 4 sulfur cluster binding; IBA:GO_Central. GO:0008198; F:ferrous iron binding; IDA:EcoCyc. GO:0034986; F:iron chaperone activity; IDA:EcoCyc. GO:0005198; F:structural molecule activity; IEA:InterPro. GO:0016226; P:iron-sulfur cluster assembly; IDA:UniProtKB. GO:0097428; P:protein…	http://www.uniprot.org/uniprot/P0AAC8
b2958	47.5878	-1.02542	-1.06398	0.265309	-3.865	0.000111089	0.00044326	AAC75995	YGGN_ECOLI	239	P0ADS9; P46143; Q2M9N5;	Uncharacterized protein YggN;		GO:0044010; P:single-species biofilm formation; IMP:EcoCyc.	http://www.uniprot.org/uniprot/P0ADS9
b0726	1834.79	-1.02662	-1.0327	0.109606	-9.36643	7.50263e-21	1.00279e-19	AAC73820	ODO1_ECOLI	933	P0AFG3; P07015; P78225;	2-oxoglutarate dehydrogenase E1 component;	FUNCTION: The 2-oxoglutarate dehydrogenase complex catalyzes the overall conversion of 2-oxoglutarate to succinyl-CoA and CO(2). It contains multiple copies of three enzymatic components: 2- oxoglutarate dehydrogenase (E1), dihydrolipoamide succinyltransferase (E2) and lipoamide dehydrogenase (E3). CATALYTIC ACTIVITY: 2-oxoglutarate + [dihydrolipoyllysine-residue succinyltransferase] lipoyllysine…	GO:0005829; C:cytosol; IDA:UniProtKB. GO:0045252; C:oxoglutarate dehydrogenase complex; IBA:GO_Central. GO:0042802; F:identical protein binding; IPI:IntAct. GO:0000287; F:magnesium ion binding; IDA:EcoCyc. GO:0004591; F:oxoglutarate dehydrogenase (succinyl-transferring) activity; IDA:EcoCyc. GO:0030976; F:thiamine pyrophosphate binding; IDA:EcoCyc. GO:0006096; P:glycolytic process; IEA:UniProtKB-…	http://www.uniprot.org/uniprot/P0AFG3
b1835	67.7815	-1.02702	-1.04457	0.185529	-5.53562	3.10126e-08	1.88874e-07	AAC74905	RSMF_ECOLI	479	P76273; O07980;	Ribosomal RNA small subunit methyltransferase F;	FUNCTION: Specifically methylates the cytosine at position 1407 (m5C1407) of 16S rRNA. {ECO:0000269|PubMed:16678201}. CATALYTIC ACTIVITY: S-adenosyl-L-methionine + cytosine(1407) in 16S rRNA = S-adenosyl-L-homocysteine + 5-methylcytosine(1407) in 16S rRNA. {ECO:0000269|PubMed:16678201, ECO:0000269|PubMed:16793063}. SUBCELLULAR LOCATION: Cytoplasm {ECO:0000305}. SIMILARITY: Belongs to the class I-…	GO:0005737; C:cytoplasm; IEA:UniProtKB-SubCell. GO:0003723; F:RNA binding; IEA:UniProtKB-KW. GO:0009383; F:rRNA (cytosine-C5-)-methyltransferase activity; IDA:EcoCyc. GO:0070475; P:rRNA base methylation; IMP:EcoCyc.	http://www.uniprot.org/uniprot/P76273
b2277	507.328	-1.02778	-1.03371	0.112343	-9.14859	5.76832e-20	7.41642e-19	AAC75337	NUOM_ECOLI	509	P0AFE8; P31978; P78248;	NADH-quinone oxidoreductase subunit M;	FUNCTION: NDH-1 shuttles electrons from NADH, via FMN and iron- sulfur (Fe-S) centers, to quinones in the respiratory chain. The immediate electron acceptor for the enzyme in this species is believed to be ubiquinone. Couples the redox reaction to proton translocation (for every two electrons transferred, four hydrogen ions are translocated across the cytoplasmic membrane), and thus conserves the…	GO:0005887; C:integral component of plasma membrane; IDA:EcoCyc. GO:0030964; C:NADH dehydrogenase complex; IDA:EcoliWiki. GO:0005886; C:plasma membrane; IDA:EcoCyc. GO:0045272; C:plasma membrane respiratory chain complex I; IDA:EcoCyc. GO:0008137; F:NADH dehydrogenase (ubiquinone) activity; IEA:InterPro. GO:0048039; F:ubiquinone binding; IDA:EcoCyc. GO:0009060; P:aerobic respiration; IMP:EcoCyc. …	http://www.uniprot.org/uniprot/P0AFE8
b2278	477	-1.02796	-1.06669	0.273643	-3.75657	0.00017226	0.000665549	AAC75338	NUOL_ECOLI	613	P33607; P78254;	NADH-quinone oxidoreductase subunit L;	FUNCTION: NDH-1 shuttles electrons from NADH, via FMN and iron- sulfur (Fe-S) centers, to quinones in the respiratory chain. The immediate electron acceptor for the enzyme in this species is believed to be ubiquinone. Couples the redox reaction to proton translocation (for every two electrons transferred, four hydrogen ions are translocated across the cytoplasmic membrane), and thus conserves the…	GO:0005887; C:integral component of plasma membrane; IDA:EcoCyc. GO:0030964; C:NADH dehydrogenase complex; IDA:EcoliWiki. GO:0005886; C:plasma membrane; IDA:EcoCyc. GO:0045272; C:plasma membrane respiratory chain complex I; IDA:EcoCyc. GO:0008137; F:NADH dehydrogenase (ubiquinone) activity; IEA:InterPro. GO:0048038; F:quinone binding; IEA:UniProtKB-KW. GO:0042773; P:ATP synthesis coupled electron…	http://www.uniprot.org/uniprot/P33607
b0522	69.3315	-1.02917	-1.04857	0.190456	-5.4037	6.52792e-08	3.89368e-07	AAC73624	PURK_ECOLI	355	P09029; Q2MBQ7;	N5-carboxyaminoimidazole ribonucleotide synthase {ECO:0000255|HAMAP-Rule:MF_01928, ECO:0000305};	FUNCTION: Catalyzes the ATP-dependent conversion of 5- aminoimidazole ribonucleotide (AIR) and HCO(3)(-) to N5- carboxyaminoimidazole ribonucleotide (N5-CAIR). {ECO:0000255|HAMAP-Rule:MF_01928, ECO:0000269|PubMed:8117684}. CATALYTIC ACTIVITY: ATP + 5-amino-1-(5-phospho-D-ribosyl)imidazole + HCO(3)(-) = ADP + phosphate + 5-carboxyamino-1-(5-phospho-D- ribosyl)imidazole. {ECO:0000255|HAMAP-Rule:MF_…	GO:0005829; C:cytosol; IDA:EcoCyc. GO:0034028; F:5-(carboxyamino)imidazole ribonucleotide synthase activity; IDA:EcoCyc. GO:0005524; F:ATP binding; IDA:EcoCyc. GO:0046872; F:metal ion binding; IEA:InterPro. GO:0004638; F:phosphoribosylaminoimidazole carboxylase activity; IDA:EcoliWiki. GO:0004639; F:phosphoribosylaminoimidazolesuccinocarboxamide synthase activity; IBA:GO_Central. GO:0006189; P:'d…	http://www.uniprot.org/uniprot/P09029
b3261	337.222	-1.02956	-1.03444	0.0983854	-10.4645	1.25681e-25	1.96529e-24	AAC76293	FIS_ECOLI	98	P0A6R3; P11028; P37404; Q2M8V4;	DNA-binding protein Fis {ECO:0000255|HAMAP-Rule:MF_00166};	FUNCTION: Activates ribosomal RNA transcription, as well other genes. Plays a direct role in upstream activation of rRNA promoters. Binds to a recombinational enhancer sequence that is required to stimulate hin-mediated DNA inversion. Prevents initiation of DNA replication from oriC. Binds to hundreds of transcriptionally active and inactive AT-rich sites, approximately half its binding sites are…	GO:0000787; C:cytoplasmic nucleosome; IDA:EcoCyc. GO:0005829; C:cytosol; IDA:EcoCyc. GO:0009295; C:nucleoid; IEA:UniProtKB-SubCell. GO:0003677; F:DNA binding; IDA:EcoCyc. GO:0043565; F:sequence-specific DNA binding; IDA:EcoliWiki. GO:0003700; F:transcription factor activity, sequence-specific DNA binding; IEA:UniProtKB-HAMAP. GO:0006355; P:regulation of transcription, DNA-templated; IDA:EcoCyc. G…	http://www.uniprot.org/uniprot/P0A6R3
b2965	167.173	-1.03171	-1.03916	0.12441	-8.29283	1.10583e-16	1.17549e-15	AAC76002	DCOR_ECOLI	711	P21169; Q2M9M8;	Ornithine decarboxylase, constitutive;	CATALYTIC ACTIVITY: L-ornithine = putrescine + CO(2). COFACTOR: Name=pyridoxal 5'-phosphate; Xref=ChEBI:CHEBI:597326; PATHWAY: Amine and polyamine biosynthesis; putrescine biosynthesis via L-ornithine pathway; putrescine from L-ornithine: step 1/1. SIMILARITY: Belongs to the Orn/Lys/Arg decarboxylase class-I family. {ECO:0000305}. SEQUENCE CAUTION: Sequence=AAA66174.1; Type=Erroneous initiation; …	GO:0005829; C:cytosol; IDA:EcoCyc. GO:0004586; F:ornithine decarboxylase activity; IDA:EcoCyc. GO:0030170; F:pyridoxal phosphate binding; IDA:EcoCyc. GO:0033387; P:putrescine biosynthetic process from ornithine; IEA:UniProtKB-UniPathway. GO:0008295; P:spermidine biosynthetic process; IMP:EcoCyc.	http://www.uniprot.org/uniprot/P21169
b1049	575.986	-1.03221	-1.03611	0.0893364	-11.5542	7.02804e-31	1.27639e-29	AAC74133	OPGH_ECOLI	847	P62517; P33137; P77371;	Glucans biosynthesis glucosyltransferase H;	FUNCTION: Involved in the biosynthesis of osmoregulated periplasmic glucans (OPGs). PATHWAY: Glycan metabolism; osmoregulated periplasmic glucan (OPG) biosynthesis. SUBCELLULAR LOCATION: Cell inner membrane; Multi-pass membrane protein. SIMILARITY: Belongs to the glycosyltransferase 2 family. OpgH subfamily. {ECO:0000305}.	GO:0005887; C:integral component of plasma membrane; IDA:EcoliWiki. GO:0005886; C:plasma membrane; IDA:EcoCyc. GO:0016757; F:transferase activity, transferring glycosyl groups; IMP:EcoliWiki. GO:0016758; F:transferase activity, transferring hexosyl groups; IEA:UniProtKB-HAMAP. GO:0051274; P:beta-glucan biosynthetic process; IDA:EcoCyc. GO:0009250; P:glucan biosynthetic process; IMP:EcoliWiki. GO:…	http://www.uniprot.org/uniprot/P62517
b3223	14.1205	-1.03307	-1.09293	0.343833	-3.00458	0.00265949	0.00829172	AAC76255	NANE_ECOLI	229	P0A761; P45426; Q2M8Z0;	Putative N-acetylmannosamine-6-phosphate 2-epimerase;	FUNCTION: Converts N-acetylmannosamine-6-phosphate (ManNAc-6-P) to N-acetylglucosamine-6-phosphate (GlcNAc-6-P). {ECO:0000305}. CATALYTIC ACTIVITY: N-acyl-D-glucosamine 6-phosphate = N-acyl-D- mannosamine 6-phosphate. PATHWAY: Amino-sugar metabolism; N-acetylneuraminate degradation; D-fructose 6-phosphate from N-acetylneuraminate: step 3/5. SIMILARITY: Belongs to the NanE family. {ECO:0000305}.	GO:0005829; C:cytosol; IDA:EcoCyc. GO:0047465; F:N-acylglucosamine-6-phosphate 2-epimerase activity; NAS:EcoCyc. GO:0005975; P:carbohydrate metabolic process; IEA:UniProtKB-HAMAP. GO:0006053; P:N-acetylmannosamine catabolic process; IMP:EcoCyc. GO:0019262; P:N-acetylneuraminate catabolic process; IMP:EcoCyc.	http://www.uniprot.org/uniprot/P0A761
b4046	84.7067	-1.03681	-1.04859	0.158269	-6.55093	5.71806e-11	4.38601e-10	AAC77016	ZUR_ECOLI	171	P0AC51; P32692; P76784; Q2M6Q8;	Zinc uptake regulation protein;	FUNCTION: Acts as a negative controlling element, employing Zn(2+) as a cofactor to bind the operator of the repressed genes (znuACB). SIMILARITY: Belongs to the Fur family. {ECO:0000305}. SEQUENCE CAUTION: Sequence=AAC43140.1; Type=Erroneous initiation; Note=Translation N-terminally shortened.; Evidence={ECO:0000305};	GO:0003677; F:DNA binding; IEA:UniProtKB-KW. GO:0003700; F:transcription factor activity, sequence-specific DNA binding; IEA:InterPro. GO:0006351; P:transcription, DNA-templated; IDA:EcoCyc.	http://www.uniprot.org/uniprot/P0AC51
b3339	32689.2	-1.03797	-1.03879	0.0407956	-25.4432	8.39928e-143	8.29685e-141	AAC76364	EFTU1_ECOLI	394	P0CE47; O68929; P02990; P0A6N1; Q2M704; Q2M8R6; Q8X4S9; Q8XED3;	Elongation factor Tu 1 {ECO:0000255|HAMAP-Rule:MF_00118};	FUNCTION: This protein promotes the GTP-dependent binding of aminoacyl-tRNA to the A-site of ribosomes during protein biosynthesis. FUNCTION: May play an important regulatory role in cell growth and in the bacterial response to nutrient deprivation. FUNCTION: In case of infection by bacteriophage Qbeta, part of the viral RNA-dependent RNA polymerase complex. With EF-Ts may provide a stabilizing s…	GO:0005737; C:cytoplasm; IDA:UniProtKB. GO:0005886; C:plasma membrane; IEA:UniProtKB-SubCell. GO:0005525; F:GTP binding; IEA:UniProtKB-HAMAP. GO:0003924; F:GTPase activity; IBA:GO_Central. GO:0003746; F:translation elongation factor activity; IBA:GO_Central. GO:0046677; P:response to antibiotic; IEA:UniProtKB-KW. GO:0006414; P:translational elongation; IBA:GO_Central.	http://www.uniprot.org/uniprot/P0CE47
b0482	50.7835	-1.03954	-1.05873	0.198701	-5.23168	1.67975e-07	9.60877e-07	AAC73584	YBAP_ECOLI	264	P77301; Q2MBU5;	Uncharacterized protein YbaP;			http://www.uniprot.org/uniprot/P77301
b2803	71.776	-1.04188	-1.05736	0.176084	-5.91699	3.27891e-09	2.15928e-08	AAC75845	FUCK_ECOLI	482	P11553; Q2MA31;	L-fuculokinase {ECO:0000255|HAMAP-Rule:MF_00986};	FUNCTION: Catalyzes the phosphorylation of L-fuculose. Can also phosphorylate, with lower efficiency, D-ribulose, D-xylulose and D-fructose. {ECO:0000255|HAMAP-Rule:MF_00986, ECO:0000269|PubMed:13905785}. CATALYTIC ACTIVITY: ATP + L-fuculose = ADP + L-fuculose 1- phosphate. {ECO:0000255|HAMAP-Rule:MF_00986, ECO:0000269|PubMed:13905785}. COFACTOR: Name=a divalent metal cation; Xref=ChEBI:CHEBI:602…	GO:0005737; C:cytoplasm; IBA:GO_Central. GO:0005524; F:ATP binding; IEA:UniProtKB-HAMAP. GO:0008737; F:L-fuculokinase activity; IDA:EcoCyc. GO:0019571; P:D-arabinose catabolic process; IMP:EcoCyc. GO:0042355; P:L-fucose catabolic process; IMP:EcoCyc.	http://www.uniprot.org/uniprot/P11553
b2425	428.623	-1.04278	-1.04623	0.0854517	-12.2031	2.99223e-34	5.85437e-33	AAC75478	CYSP_ECOLI	338	P16700;	Thiosulfate-binding protein;	FUNCTION: Part of the ABC transporter complex CysAWTP (TC 3.A.1.6.1) involved in sulfate/thiosulfate import. This protein specifically binds thiosulfate and is involved in its transmembrane transport. SUBUNIT: The complex is composed of two ATP-binding proteins (CysA), two transmembrane proteins (CysT and CysW) and a solute- binding protein (CysP). {ECO:0000305}. SUBCELLULAR LOCATION: Periplasm. …	GO:0030288; C:outer membrane-bounded periplasmic space; IDA:EcoCyc. GO:0043168; F:anion binding; IMP:EcoCyc. GO:0008271; F:secondary active sulfate transmembrane transporter activity; IEA:InterPro. GO:0015419; F:sulfate transmembrane-transporting ATPase activity; IEA:InterPro. GO:0006790; P:sulfur compound metabolic process; IDA:EcoCyc.	http://www.uniprot.org/uniprot/P16700
b1123	766.868	-1.04528	-1.0478	0.0723721	-14.4431	2.77087e-47	7.48135e-46	AAC74207	POTD_ECOLI	348	P0AFK9; P23861;	Spermidine/putrescine-binding periplasmic protein;	FUNCTION: Required for the activity of the bacterial periplasmic transport system of putrescine and spermidine. Polyamine binding protein. {ECO:0000269|PubMed:1939142}. SUBCELLULAR LOCATION: Periplasm {ECO:0000269|PubMed:1939142}. SIMILARITY: Belongs to the bacterial solute-binding protein PotD/PotF family. {ECO:0000305}.	GO:0030288; C:outer membrane-bounded periplasmic space; IDA:EcoCyc. GO:0019808; F:polyamine binding; IEA:InterPro. GO:0015417; F:polyamine-transporting ATPase activity; IMP:EcoCyc. GO:0015846; P:polyamine transport; IMP:EcoCyc.	http://www.uniprot.org/uniprot/P0AFK9
b2098	16.7326	-1.04717	-1.10494	0.327896	-3.19361	0.00140504	0.00459644	AAC75159	YEGT_ECOLI	425	P76417; O08013;	Putative nucleoside transporter YegT;	FUNCTION: Could be involved in nucleoside transport. {ECO:0000250}. SUBCELLULAR LOCATION: Cell inner membrane; Multi-pass membrane protein. SIMILARITY: Belongs to the major facilitator superfamily. Nucleoside:H(+) symporter (NHS) (TC 2.A.1.10) family. {ECO:0000305}.	GO:0016021; C:integral component of membrane; IEA:UniProtKB-KW. GO:0005886; C:plasma membrane; IDA:EcoCyc. GO:0005337; F:nucleoside transmembrane transporter activity; IEA:InterPro.	http://www.uniprot.org/uniprot/P76417
b1703	163.795	-1.04783	-1.05534	0.123006	-8.51847	1.61676e-17	1.83414e-16	AAC74773	PSRP_ECOLI	277	P0A8A4; P03822; P46137; P76203;	Phosphoenolpyruvate synthase regulatory protein {ECO:0000255|HAMAP-Rule:MF_01062};	FUNCTION: Bifunctional serine/threonine kinase and phosphorylase involved in the regulation of the phosphoenolpyruvate synthase (PEPS) by catalyzing its phosphorylation/dephosphorylation. {ECO:0000255|HAMAP-Rule:MF_01062, ECO:0000269|PubMed:20044937}. CATALYTIC ACTIVITY: ADP + [pyruvate, water dikinase] = AMP + [pyruvate, water dikinase] phosphate. {ECO:0000255|HAMAP- Rule:MF_01062, ECO:0000269|P…	GO:0005829; C:cytosol; IDA:EcoCyc. GO:0043531; F:ADP binding; IEA:UniProtKB-HAMAP. GO:0005524; F:ATP binding; IEA:InterPro. GO:0030234; F:enzyme regulator activity; IDA:EcoCyc. GO:0016776; F:phosphotransferase activity, phosphate group as acceptor; IEA:UniProtKB-HAMAP. GO:0004674; F:protein serine/threonine kinase activity; IEA:UniProtKB-HAMAP. GO:0006470; P:protein dephosphorylation; IEA:UniProt…	http://www.uniprot.org/uniprot/P0A8A4
b0313	19.6374	-1.05017	-1.15699	0.381651	-2.75166	0.00592934	0.0168874	AAC73416	BETI_ECOLI	195	P17446; Q2MCB0;	HTH-type transcriptional regulator BetI {ECO:0000255|HAMAP-Rule:MF_00768};	FUNCTION: Repressor involved in the biosynthesis of the osmoprotectant glycine betaine. It represses transcription of the choline transporter BetT and the genes of BetAB involved in the synthesis of glycine betaine. {ECO:0000269|PubMed:8626294, ECO:0000269|PubMed:8626295}. PATHWAY: Amine and polyamine biosynthesis; betaine biosynthesis via choline pathway [regulation]. INDUCTION: Negatively autor…	GO:0005829; C:cytosol; IBA:GO_Central. GO:0003677; F:DNA binding; IDA:EcoCyc. GO:0003700; F:transcription factor activity, sequence-specific DNA binding; IBA:GO_Central. GO:0000976; F:transcription regulatory region sequence-specific DNA binding; IBA:GO_Central. GO:0019285; P:glycine betaine biosynthetic process from choline; IEA:UniProtKB-HAMAP. GO:0045892; P:negative regulation of transcription…	http://www.uniprot.org/uniprot/P17446
b2942	980.399	-1.05055	-1.05364	0.078408	-13.3985	6.17171e-41	1.4202e-39	AAC75979	METK_ECOLI	384	P0A817; P04384; P30869; Q2M9Q1;	S-adenosylmethionine synthase;	FUNCTION: Catalyzes the formation of S-adenosylmethionine from methionine and ATP. The overall synthetic reaction is composed of two sequential steps, AdoMet formation and the subsequent tripolyphosphate hydrolysis which occurs prior to release of AdoMet from the enzyme. Is essential for growth. CATALYTIC ACTIVITY: ATP + L-methionine + H(2)O = phosphate + diphosphate + S-adenosyl-L-methionine. CO…	GO:0005829; C:cytosol; IDA:UniProtKB. GO:0005524; F:ATP binding; IEA:UniProtKB-HAMAP. GO:0042802; F:identical protein binding; IPI:IntAct. GO:0000287; F:magnesium ion binding; IDA:EcoCyc. GO:0004478; F:methionine adenosyltransferase activity; IDA:EcoCyc. GO:0030955; F:potassium ion binding; IDA:EcoCyc. GO:0006730; P:one-carbon metabolic process; IEA:UniProtKB-HAMAP. GO:0006556; P:S-adenosylmethio…	http://www.uniprot.org/uniprot/P0A817
b3164	2605.62	-1.0509	-1.05239	0.055181	-19.0446	7.28769e-81	3.59941e-79	AAC76198	PNP_ECOLI	711	P05055; P78109; Q2M946;	Polyribonucleotide nucleotidyltransferase {ECO:0000255|HAMAP-Rule:MF_01595};	FUNCTION: Involved in mRNA degradation. Catalyzes the phosphorolysis of single-stranded polyribonucleotides processively in the 3'- to 5'-direction. Also involved, along with RNase II, in tRNA processing. {ECO:0000255|HAMAP-Rule:MF_01595, ECO:0000269|PubMed:12162954, ECO:0000269|PubMed:18812438, ECO:0000269|PubMed:19327365, ECO:0000269|PubMed:4866865, ECO:0000269|PubMed:7509797}. CATALYTIC ACTIVI…	GO:0005829; C:cytosol; IDA:UniProtKB. GO:0016020; C:membrane; IDA:UniProtKB. GO:0000175; F:3'-5'-exoribonuclease activity; IDA:EcoCyc. GO:0035438; F:cyclic-di-GMP binding; IDA:EcoCyc. GO:0042802; F:identical protein binding; IPI:IntAct. GO:0000287; F:magnesium ion binding; IEA:UniProtKB-HAMAP. GO:0004654; F:polyribonucleotide nucleotidyltransferase activity; IDA:EcoCyc. GO:0003723; F:RNA binding;…	http://www.uniprot.org/uniprot/P05055
b2939	93.45	-1.05148	-1.07868	0.214893	-4.89306	9.92815e-07	5.1287e-06	AAC75976	YQGB_ECOLI	43	P64567; P46877; Q2M9Q4;	Uncharacterized protein YqgB;	SUBCELLULAR LOCATION: Cytoplasm {ECO:0000269|PubMed:19121005}. INDUCTION: Constitutively expressed; increases in exponential phase (PubMed:19121005), repressed by H(2)O(2) (PubMed:19121005) (at protein level). {ECO:0000269|PubMed:19121005, ECO:0000269|PubMed:19734316}. SIMILARITY: Belongs to the YqgB family. {ECO:0000305}. SEQUENCE CAUTION: Sequence=AAA69106.1; Type=Erroneous initiation; Note=Tra…	GO:0005737; C:cytoplasm; IEA:UniProtKB-SubCell. GO:0010447; P:response to acidic pH; IMP:EcoCyc.	http://www.uniprot.org/uniprot/P64567
b1415	293.881	-1.05845	-1.06349	0.10098	-10.4818	1.04716e-25	1.64379e-24	AAC74497	ALDA_ECOLI	479	P25553;	Lactaldehyde dehydrogenase;	FUNCTION: Acts on lactaldehyde as well as other aldehydes. CATALYTIC ACTIVITY: (S)-lactaldehyde + NAD(+) + H(2)O = (S)- lactate + NADH. CATALYTIC ACTIVITY: Glycolaldehyde + NAD(+) + H(2)O = glycolate + NADH. SUBUNIT: Homotetramer. INDUCTION: By growth on fucose, rhamnose, arabinose and amino acids such as glutamate. SIMILARITY: Belongs to the aldehyde dehydrogenase family. {ECO:0000305}.	GO:0005829; C:cytosol; IDA:EcoCyc. GO:0050569; F:glycolaldehyde dehydrogenase activity; IDA:EcoCyc. GO:0008911; F:lactaldehyde dehydrogenase activity; IDA:EcoCyc. GO:0004777; F:succinate-semialdehyde dehydrogenase (NAD+) activity; ISS:EcoCyc. GO:0042355; P:L-fucose catabolic process; IEP:EcoCyc. GO:0019301; P:rhamnose catabolic process; IMP:EcoCyc.	http://www.uniprot.org/uniprot/P25553
b1633	41.6422	-1.06252	-1.08933	0.225814	-4.70531	2.53479e-06	1.25041e-05	AAC74705	END3_ECOLI	211	P0AB83; P20625;	Endonuclease III {ECO:0000255|HAMAP-Rule:MF_00942};	FUNCTION: DNA repair enzyme that has both DNA N-glycosylase activity and AP-lyase activity. The DNA N-glycosylase activity releases various damaged pyrimidines from DNA by cleaving the N- glycosidic bond, leaving an AP (apurinic/apyrimidinic) site. The AP-lyase activity cleaves the phosphodiester bond 3' to the AP site by a beta-elimination, leaving a 3'-terminal unsaturated sugar and a product w…	GO:0051539; F:4 iron, 4 sulfur cluster binding; IDA:EcoCyc. GO:0003677; F:DNA binding; IEA:UniProtKB-HAMAP. GO:0019104; F:DNA N-glycosylase activity; IDA:EcoCyc. GO:0003906; F:DNA-(apurinic or apyrimidinic site) lyase activity; IDA:EcoCyc. GO:0046872; F:metal ion binding; IEA:UniProtKB-KW. GO:0000703; F:oxidized pyrimidine nucleobase lesion DNA N-glycosylase activity; IDA:EcoCyc. GO:0006285; P:ba…	http://www.uniprot.org/uniprot/P0AB83
b0862	60.4984	-1.06351	-1.08418	0.19926	-5.33731	9.43355e-08	5.51311e-07	AAC73949	ARTQ_ECOLI	238	P0AE34; P30861; P77290;	Arginine ABC transporter permease protein ArtQ;	FUNCTION: Part of the ABC transporter complex ArtPIQMJ involved in arginine transport. Probably responsible for the translocation of the substrate across the membrane. {ECO:0000269|PubMed:8801422}. SUBUNIT: The complex is composed of two ATP-binding proteins (ArtP), two transmembrane proteins (ArtM and ArtQ) and two solute- binding proteins (ArtJ and ArtI). {ECO:0000305|PubMed:8801422}. SUBCELLUL…	GO:0005887; C:integral component of plasma membrane; ISM:EcoCyc. GO:0005886; C:plasma membrane; IDA:EcoCyc. GO:0005215; F:transporter activity; IEA:InterPro. GO:1902765; P:L-arginine import into cell; ISO:EcoCyc.	http://www.uniprot.org/uniprot/P0AE34
b2937	464.692	-1.06521	-1.07085	0.10502	-10.1428	3.56555e-24	5.32858e-23	AAC75974	SPEB_ECOLI	306	P60651; P16936; Q2M9Q6;	Agmatinase;	FUNCTION: Catalyzes the formation of putrescine from agmatine. {ECO:0000269|PubMed:10527864}. CATALYTIC ACTIVITY: Agmatine + H(2)O = putrescine + urea. COFACTOR: Name=Mn(2+); Xref=ChEBI:CHEBI:29035; Evidence={ECO:0000269|PubMed:10329468}; ENZYME REGULATION: The expression of auh activity is antagonistically regulated by cyclic AMP and agmatine. In the presence of the cAMP receptor protein, cAMP r…	GO:0005829; C:cytosol; IDA:EcoCyc. GO:0008783; F:agmatinase activity; IDA:EcoCyc. GO:0030145; F:manganese ion binding; IDA:EcoCyc. GO:0009446; P:putrescine biosynthetic process; IDA:EcoCyc. GO:0033388; P:putrescine biosynthetic process from arginine; IEA:UniProtKB-UniPathway. GO:0008295; P:spermidine biosynthetic process; IEA:UniProtKB-HAMAP.	http://www.uniprot.org/uniprot/P60651
b4245	142.039	-1.06727	-1.07633	0.138978	-7.67944	1.5978e-14	1.52261e-13	AAC77202	PYRB_ECOLI	311	P0A786; P00479; Q2M662; Q47555; Q47557;	Aspartate carbamoyltransferase catalytic chain;	CATALYTIC ACTIVITY: Carbamoyl phosphate + L-aspartate = phosphate + N-carbamoyl-L-aspartate. PATHWAY: Pyrimidine metabolism; UMP biosynthesis via de novo pathway; (S)-dihydroorotate from bicarbonate: step 2/3. SUBUNIT: Heterododecamer (2C3:3R2) of six catalytic PyrB chains organized as two trimers (C3), and six regulatory PyrI chains organized as three dimers (R2). {ECO:0000269|PubMed:6377306}. I…	GO:0005737; C:cytoplasm; IDA:UniProtKB. GO:0005829; C:cytosol; IDA:EcoCyc. GO:0016597; F:amino acid binding; IEA:InterPro. GO:0004070; F:aspartate carbamoyltransferase activity; IBA:GO_Central. GO:0006207; P:'de novo' pyrimidine nucleobase biosynthetic process; IEA:InterPro. GO:0044205; P:'de novo' UMP biosynthetic process; IEA:UniProtKB-UniPathway. GO:0006520; P:cellular amino acid metabolic pro…	http://www.uniprot.org/uniprot/P0A786
b4216	94.2006	-1.06743	-1.08109	0.164768	-6.47838	9.27107e-11	6.94045e-10	AAC77173	YTFJ_ECOLI	184	P39187; Q2M689;	Uncharacterized protein YtfJ;	SUBCELLULAR LOCATION: Periplasm {ECO:0000305}. SIMILARITY: To H.influenzae HI_0045. {ECO:0000305}.	GO:0042597; C:periplasmic space; IEA:UniProtKB-SubCell.	http://www.uniprot.org/uniprot/P39187
b3259	158.074	-1.07075	-1.07848	0.123666	-8.65839	4.78458e-18	5.61669e-17	AAC76291	PRMA_ECOLI	293	P0A8T1; P28637; P76680; P76681; Q2M8V6;	Ribosomal protein L11 methyltransferase;	FUNCTION: Methylates ribosomal protein L11. INTERACTION: P0A7J7:rplK; NbExp=3; IntAct=EBI-556300, EBI-547288; SUBCELLULAR LOCATION: Cytoplasm. SIMILARITY: Belongs to the methyltransferase superfamily. PrmA family. {ECO:0000305}.	GO:0005829; C:cytosol; IDA:EcoCyc. GO:0016279; F:protein-lysine N-methyltransferase activity; IDA:EcoCyc. GO:0018012; P:N-terminal peptidyl-alanine trimethylation; IMP:EcoCyc. GO:0018023; P:peptidyl-lysine trimethylation; IDA:EcoCyc.	http://www.uniprot.org/uniprot/P0A8T1
b2530	602.449	-1.08084	-1.08417	0.0783352	-13.7976	2.63324e-43	6.58309e-42	AAT48142	ISCS_ECOLI	404	P0A6B7; P39171; P76581; P76992; Q8XA86;	Cysteine desulfurase IscS {ECO:0000255|HAMAP-Rule:MF_00331, ECO:0000303|PubMed:8663056};	FUNCTION: Master enzyme that delivers sulfur to a number of partners involved in Fe-S cluster assembly, tRNA modification or cofactor biosynthesis. Catalyzes the removal of elemental sulfur from cysteine to produce alanine. Functions as a sulfur delivery protein for Fe-S cluster synthesis onto IscU, an Fe-S scaffold assembly protein, as well as other S acceptor proteins. Preferentially binds to d…	GO:0005829; C:cytosol; IDA:EcoCyc. GO:0051537; F:2 iron, 2 sulfur cluster binding; IEA:UniProtKB-HAMAP. GO:0031071; F:cysteine desulfurase activity; IDA:EcoCyc. GO:0046872; F:metal ion binding; IEA:UniProtKB-KW. GO:0030170; F:pyridoxal phosphate binding; IDA:EcoCyc. GO:0009000; F:selenocysteine lyase activity; IDA:EcoCyc. GO:0097163; F:sulfur carrier activity; EXP:EcoCyc. GO:0044571; P:[2Fe-2S] c…	http://www.uniprot.org/uniprot/P0A6B7
b1014	346.216	-1.08118	-1.09083	0.129062	-8.37724	5.41854e-17	5.88341e-16	AAC74099	PUTA_ECOLI	1320	P09546; P78296;	Bifunctional protein PutA;Proline dehydrogenase;Delta-1-pyrroline-5-carboxylate dehydrogenase;	FUNCTION: Oxidizes proline to glutamate for use as a carbon and nitrogen source and also function as a transcriptional repressor of the put operon. CATALYTIC ACTIVITY: L-proline + a quinone = (S)-1-pyrroline-5- carboxylate + a quinol. CATALYTIC ACTIVITY: L-glutamate 5-semialdehyde + NAD(+) + H(2)O = L-glutamate + NADH. COFACTOR: Name=FAD; Xref=ChEBI:CHEBI:57692; PATHWAY: Amino-acid degradation; L…	GO:0009898; C:cytoplasmic side of plasma membrane; IDA:EcoCyc. GO:0003842; F:1-pyrroline-5-carboxylate dehydrogenase activity; IDA:EcoCyc. GO:0004029; F:aldehyde dehydrogenase (NAD) activity; IBA:GO_Central. GO:0000986; F:bacterial-type RNA polymerase core promoter proximal region sequence-specific DNA binding; IDA:EcoCyc. GO:0003677; F:DNA binding; IDA:EcoCyc. GO:0050660; F:flavin adenine dinucl…	http://www.uniprot.org/uniprot/P09546
b4003	34.1298	-1.082	-1.11014	0.235864	-4.58739	4.48814e-06	2.13345e-05	AAC76977	ZRAS_ECOLI	465	P14377; Q2M8U0;	Sensor protein ZraS;	FUNCTION: Member of the two-component regulatory system ZraS/ZraR. May function as a membrane-associated protein kinase that phosphorylates ZraR in response to high concentrations of zinc or lead in the medium. {ECO:0000269|PubMed:15522865}. CATALYTIC ACTIVITY: ATP + protein L-histidine = ADP + protein N- phospho-L-histidine. SUBCELLULAR LOCATION: Cell inner membrane {ECO:0000269|PubMed:15919996}…	GO:0005887; C:integral component of plasma membrane; IDA:EcoCyc. GO:0005622; C:intracellular; IEA:GOC. GO:0016020; C:membrane; IDA:EcoliWiki. GO:0005886; C:plasma membrane; IDA:EcoCyc. GO:0005524; F:ATP binding; IEA:UniProtKB-KW. GO:0000155; F:phosphorelay sensor kinase activity; IMP:EcoCyc. GO:0071284; P:cellular response to lead ion; IEP:EcoCyc. GO:0071294; P:cellular response to zinc ion; IEP:…	http://www.uniprot.org/uniprot/P14377
b1713	1883.04	-1.08383	-1.08826	0.0924655	-11.7214	9.89965e-32	1.83076e-30	AAC74783	SYFB_ECOLI	795	P07395; Q59407;	Phenylalanine--tRNA ligase beta subunit;	CATALYTIC ACTIVITY: ATP + L-phenylalanine + tRNA(Phe) = AMP + diphosphate + L-phenylalanyl-tRNA(Phe). COFACTOR: Name=Mg(2+); Xref=ChEBI:CHEBI:18420; Evidence={ECO:0000250}; Note=Binds 2 magnesium ions per tetramer. {ECO:0000250}; SUBUNIT: Tetramer of two alpha and two beta subunits. INTERACTION: Self; NbExp=2; IntAct=EBI-555713, EBI-555713; P32715:mdtO; NbExp=3; IntAct=EBI-555713, EBI-555775; P08…	GO:0005829; C:cytosol; IDA:EcoCyc. GO:0016020; C:membrane; IDA:UniProtKB. GO:0009328; C:phenylalanine-tRNA ligase complex; IDA:EcoCyc. GO:0005524; F:ATP binding; IEA:UniProtKB-HAMAP. GO:0042802; F:identical protein binding; IPI:IntAct. GO:0000287; F:magnesium ion binding; IEA:UniProtKB-HAMAP. GO:0004826; F:phenylalanine-tRNA ligase activity; IEA:UniProtKB-HAMAP. GO:0000049; F:tRNA binding; IEA:Un…	http://www.uniprot.org/uniprot/P07395
b2529	252.623	-1.08491	-1.09193	0.114802	-9.45026	3.37974e-21	4.58093e-20	AAC75582	ISCU_ECOLI	128	P0ACD4; P77310;	Iron-sulfur cluster assembly scaffold protein IscU;	FUNCTION: A scaffold on which IscS assembles Fe-S clusters. Exists as 2 interconverting forms, a structured (S) and disordered (D) form. The D-state is the preferred substrate for IscS. Converts to the S-state when an Fe-S cluster is assembled, which helps it dissociate from IscS to transfer the Fe-S to an acceptor. It is likely that Fe-S cluster coordination is flexible as the role of this compl…	GO:0005829; C:cytosol; IDA:EcoCyc. GO:0051537; F:2 iron, 2 sulfur cluster binding; IDA:EcoCyc. GO:0051539; F:4 iron, 4 sulfur cluster binding; IDA:EcoCyc. GO:0008198; F:ferrous iron binding; IBA:GO_Central. GO:0042802; F:identical protein binding; IPI:IntAct. GO:0036455; F:iron-sulfur transferase activity; IBA:GO_Central. GO:0044571; P:[2Fe-2S] cluster assembly; IBA:GO_Central. GO:0006879; P:cell…	http://www.uniprot.org/uniprot/P0ACD4
b3256	2164	-1.08916	-1.09145	0.0663111	-16.425	1.26595e-60	4.16838e-59	AAC76288	ACCC_ECOLI	449	P24182; Q2M8V9;	Biotin carboxylase;	FUNCTION: This protein is a component of the acetyl coenzyme A carboxylase complex; first, biotin carboxylase catalyzes the carboxylation of the carrier protein and then the transcarboxylase transfers the carboxyl group to form malonyl-CoA. CATALYTIC ACTIVITY: ATP + biotin-[carboxyl-carrier-protein] + HCO(3)(-) = ADP + phosphate + carboxy-biotin-[carboxyl-carrier- protein]. CATALYTIC ACTIVITY: AT…	GO:0005737; C:cytoplasm; IC:EcoliWiki. GO:0005829; C:cytosol; IDA:EcoCyc. GO:0003989; F:acetyl-CoA carboxylase activity; IEA:UniProtKB-EC. GO:0005524; F:ATP binding; IEA:UniProtKB-KW. GO:0004075; F:biotin carboxylase activity; IDA:EcoliWiki. GO:0046872; F:metal ion binding; IEA:InterPro. GO:0006633; P:fatty acid biosynthetic process; IMP:EcoCyc. GO:2001295; P:malonyl-CoA biosynthetic process; IEA…	http://www.uniprot.org/uniprot/P24182
b1826	66.6505	-1.09546	-1.1318	0.236948	-4.62319	3.77884e-06	1.81546e-05	AAC74896	MGRB_ECOLI	47	P64512; P76267; Q2MB17;	PhoP/PhoQ regulator MgrB {ECO:0000255|HAMAP-Rule:MF_01596};	FUNCTION: Represses PhoP/PhoQ signaling, possibly by binding to the periplasmic domain of PhoQ, altering its activity and that of downstream effector PhoP. PhoP-regulated transcription is redox- sensitive, being activated when the periplasm becomes more reducing (deletion of dsbA/dsbB, treatment with dithiothreitol). MgrB acts between DsbA/DsbB and PhoP/PhoQ in this pathway; the 2 periplasmic Cys…	GO:0016021; C:integral component of membrane; IEA:UniProtKB-KW. GO:0005886; C:plasma membrane; IDA:UniProtKB. GO:0071286; P:cellular response to magnesium ion; IMP:EcoCyc. GO:0044092; P:negative regulation of molecular function; IMP:EcoCyc. GO:0070298; P:negative regulation of phosphorelay signal transduction system; IDA:UniProtKB. GO:0006355; P:regulation of transcription, DNA-templated; IEA:Uni…	http://www.uniprot.org/uniprot/P64512
b2524	67.8911	-1.09602	-1.11336	0.180858	-6.0601	1.36034e-09	9.33793e-09	AAC75577	ISCX_ECOLI	66	P0C0L9; P37096;	Protein IscX;	FUNCTION: May function as iron donor in the assembly of iron- sulfur clusters. SUBUNIT: Monomer. {ECO:0000269|PubMed:15937904}. SIMILARITY: Belongs to the IscX family. {ECO:0000305}.	GO:0005829; C:cytosol; IDA:EcoCyc. GO:0004857; F:enzyme inhibitor activity; IDA:EcoCyc. GO:0008198; F:ferrous iron binding; IDA:EcoCyc. GO:0005506; F:iron ion binding; IDA:EcoCyc. GO:0016226; P:iron-sulfur cluster assembly; IGI:EcoCyc.	http://www.uniprot.org/uniprot/P0C0L9
b3342	7309.83	-1.09935	-1.10428	0.0967844	-11.3588	6.70893e-30	1.18136e-28	AAC76367	RS12_ECOLI	124	P0A7S3; P02367; Q2M707; Q9F5N3;	30S ribosomal protein S12;	FUNCTION: With S4 and S5 plays an important role in translational accuracy. FUNCTION: Interacts with and stabilizes bases of the 16S rRNA that are involved in tRNA selection in the A site and with the mRNA backbone. Located at the interface of the 30S and 50S subunits, it traverses the body of the 30S subunit contacting proteins on the other side and probably holding the rRNA structure together. …	GO:0005829; C:cytosol; IDA:EcoCyc. GO:0022627; C:cytosolic small ribosomal subunit; IDA:EcoliWiki. GO:0034336; F:misfolded RNA binding; IDA:EcoCyc. GO:0019843; F:rRNA binding; IDA:EcoCyc. GO:0003735; F:structural constituent of ribosome; IBA:GO_Central. GO:0000049; F:tRNA binding; IEA:UniProtKB-HAMAP. GO:0000372; P:Group I intron splicing; IDA:EcoCyc. GO:0033120; P:positive regulation of RNA spli…	http://www.uniprot.org/uniprot/P0A7S3
b2246	6.67364	-1.10729	-1.21748	0.445563	-2.48514	0.0129501	0.033237	AAC75306	RHMT_ECOLI	429	P76470; P76930;	Inner membrane transport protein RhmT;	SUBCELLULAR LOCATION: Cell inner membrane; Multi-pass membrane protein. MISCELLANEOUS: Part of the rhmRDTA operon involved in L-rhamnonate utilization. SIMILARITY: Belongs to the major facilitator superfamily. Phthalate permease family. {ECO:0000305}.	GO:0016021; C:integral component of membrane; IBA:GO_Central. GO:0005886; C:plasma membrane; IDA:EcoCyc. GO:0022857; F:transmembrane transporter activity; IBA:GO_Central. GO:0006820; P:anion transport; IBA:GO_Central. GO:0055085; P:transmembrane transport; IBA:GO_Central.	http://www.uniprot.org/uniprot/P76470
b1422	20.1944	-1.10816	-1.17697	0.331392	-3.34395	0.000825942	0.00281098	AAC74504	YDCI_ECOLI	307	P77171;	Uncharacterized HTH-type transcriptional regulator YdcI;	SIMILARITY: Contains 1 HTH lysR-type DNA-binding domain. {ECO:0000255|PROSITE-ProRule:PRU00253}.	GO:0005829; C:cytosol; IBA:GO_Central. GO:0000986; F:bacterial-type RNA polymerase core promoter proximal region sequence-specific DNA binding; IBA:GO_Central. GO:0003677; F:DNA binding; IDA:EcoCyc. GO:0043565; F:sequence-specific DNA binding; IDA:EcoCyc. GO:0003700; F:transcription factor activity, sequence-specific DNA binding; IEA:InterPro. GO:0045892; P:negative regulation of transcription, D…	http://www.uniprot.org/uniprot/P77171
b0661	757.256	-1.10964	-1.11337	0.0817866	-13.5675	6.24129e-42	1.4869e-40	AAC73762	MIAB_ECOLI	474	P0AEI1; P77645; Q2MBJ9;	tRNA-2-methylthio-N(6)-dimethylallyladenosine synthase {ECO:0000255|HAMAP-Rule:MF_01864};	FUNCTION: Catalyzes the methylthiolation of N6- (dimethylallyl)adenosine (i(6)A), leading to the formation of 2- methylthio-N6-(dimethylallyl)adenosine (ms(2)i(6)A) at position 37 in tRNAs that read codons beginning with uridine. {ECO:0000255|HAMAP-Rule:MF_01864, ECO:0000269|PubMed:10572129}. CATALYTIC ACTIVITY: N(6)-dimethylallyladenine(37) in tRNA + sulfur-(sulfur carrier) + 2 S-adenosyl-L-meth…	GO:0005829; C:cytosol; IDA:EcoCyc. GO:0051539; F:4 iron, 4 sulfur cluster binding; IDA:EcoCyc. GO:0005506; F:iron ion binding; IEA:UniProtKB-HAMAP. GO:0035597; F:N6-isopentenyladenosine methylthiotransferase activity; IDA:EcoCyc. GO:0030488; P:tRNA methylation; IMP:EcoCyc.	http://www.uniprot.org/uniprot/P0AEI1
b2236	214.888	-1.11234	-1.12888	0.161616	-6.8826	5.87706e-12	4.8857e-11	AAC75296	YFAE_ECOLI	84	P0ABW3; P37910; P77220;	Uncharacterized ferredoxin-like protein YfaE;	COFACTOR: Name=[2Fe-2S] cluster; Xref=ChEBI:CHEBI:49601; Evidence={ECO:0000305}; Note=Binds 1 [2Fe-2S] cluster. {ECO:0000305}; SIMILARITY: Contains 1 2Fe-2S ferredoxin-type domain. {ECO:0000255|PROSITE-ProRule:PRU00465}. SEQUENCE CAUTION: Sequence=K02672; Type=Frameshift; Positions=28; Evidence={ECO:0000305};	GO:0005737; C:cytoplasm; IDA:EcoliWiki. GO:0051537; F:2 iron, 2 sulfur cluster binding; IDA:EcoCyc. GO:0009055; F:electron carrier activity; IDA:EcoliWiki. GO:0046872; F:metal ion binding; IEA:UniProtKB-KW. GO:0006124; P:ferredoxin metabolic process; IDA:EcoliWiki. GO:0055114; P:oxidation-reduction process; IEA:UniProtKB-KW.	http://www.uniprot.org/uniprot/P0ABW3
b0337	161.869	-1.1135	-1.1216	0.126409	-8.80875	1.26549e-18	1.52537e-17	AAC73440	CODA_ECOLI	427	P25524; Q2MC87;	Cytosine deaminase {ECO:0000303|PubMed:1640834, ECO:0000303|PubMed:8226944};	FUNCTION: Catalyzes the hydrolytic deamination of cytosine to uracil. Is involved in the pyrimidine salvage pathway, which allows the cell to utilize cytosine for pyrimidine nucleotide synthesis. Is also able to catalyze deamination of isoguanine, a mutagenic oxidation product of adenine in DNA, and of isocytosine. To a lesser extent, also catalyzes the conversion of 5- fluorocytosine (5FC) to 5-…	GO:0005829; C:cytosol; IDA:UniProtKB. GO:0004131; F:cytosine deaminase activity; IDA:EcoCyc. GO:0008198; F:ferrous iron binding; IDA:EcoCyc. GO:0042802; F:identical protein binding; IPI:IntAct. GO:0035888; F:isoguanine deaminase activity; IDA:EcoCyc. GO:0008270; F:zinc ion binding; IDA:EcoCyc. GO:0006209; P:cytosine catabolic process; IMP:EcoCyc.	http://www.uniprot.org/uniprot/P25524
b3752	397.052	-1.12146	-1.12676	0.0991824	-11.3071	1.21044e-29	2.10399e-28	AAC76775	RBSK_ECOLI	309	P0A9J6; P05054; Q2M870;	Ribokinase {ECO:0000255|HAMAP-Rule:MF_01987, ECO:0000303|PubMed:3011794};	FUNCTION: Catalyzes the phosphorylation of ribose at O-5 in a reaction requiring ATP and magnesium. The resulting D-ribose-5- phosphate can then be used either for sythesis of nucleotides, histidine, and tryptophan, or as a component of the pentose phosphate pathway. {ECO:0000255|HAMAP-Rule:MF_01987, ECO:0000269|PubMed:11563694, ECO:0000269|PubMed:3011794}. CATALYTIC ACTIVITY: ATP + D-ribose = AD…	GO:0005829; C:cytosol; IDA:EcoCyc. GO:0005524; F:ATP binding; IEA:UniProtKB-HAMAP. GO:0046872; F:metal ion binding; IEA:UniProtKB-KW. GO:0004747; F:ribokinase activity; IDA:EcoCyc. GO:0019303; P:D-ribose catabolic process; IMP:EcoCyc.	http://www.uniprot.org/uniprot/P0A9J6
b3030	551.457	-1.12242	-1.12643	0.0860258	-13.0475	6.57034e-39	1.45409e-37	AAC76066	PARE_ECOLI	630	P20083; Q2M9H0;	DNA topoisomerase 4 subunit B {ECO:0000255|HAMAP-Rule:MF_00938};	FUNCTION: Topoisomerase IV is essential for chromosome segregation; it is the principal protein responsible for decatenating newly replicated chromosomes (PubMed:9334322). It relaxes supercoiled DNA (PubMed:15105144, PubMed:21300644, PubMed:23294697, PubMed:23352267). MukB stimulates the relaxation activity of topoisomerase IV and also has a modest effect on decatenation (PubMed:20921377). {ECO:0…	GO:0005694; C:chromosome; IEA:InterPro. GO:0005829; C:cytosol; IDA:EcoCyc. GO:0009330; C:DNA topoisomerase complex (ATP-hydrolyzing); IBA:GO_Central. GO:0009295; C:nucleoid; IBA:GO_Central. GO:0005524; F:ATP binding; IEA:UniProtKB-HAMAP. GO:0003677; F:DNA binding; IEA:UniProtKB-HAMAP. GO:0003918; F:DNA topoisomerase type II (ATP-hydrolyzing) activity; IBA:GO_Central. GO:0000287; F:magnesium ion b…	http://www.uniprot.org/uniprot/P20083
b3734	8842.14	-1.12772	-1.1303	0.0692256	-16.2906	1.15164e-59	3.70171e-58	AAC76757	ATPA_ECOLI	513	P0ABB0; P00822; Q2M852; Q47249;	ATP synthase subunit alpha {ECO:0000255|HAMAP-Rule:MF_01346};	FUNCTION: Produces ATP from ADP in the presence of a proton gradient across the membrane. The alpha chain is a regulatory subunit. CATALYTIC ACTIVITY: ATP + H(2)O + H(+)(In) = ADP + phosphate + H(+)(Out). {ECO:0000255|HAMAP-Rule:MF_01346}. SUBUNIT: F-type ATPases have 2 components, CF(1) - the catalytic core - and CF(0) - the membrane proton channel. CF(1) has five subunits: alpha(3), beta(3), ga…	GO:0016020; C:membrane; IDA:UniProtKB. GO:0005886; C:plasma membrane; IEA:UniProtKB-SubCell. GO:0045261; C:proton-transporting ATP synthase complex, catalytic core F(1); IMP:EcoliWiki. GO:0005524; F:ATP binding; IEA:UniProtKB-HAMAP. GO:0046933; F:proton-transporting ATP synthase activity, rotational mechanism; IEA:UniProtKB-HAMAP. GO:0046961; F:proton-transporting ATPase activity, rotational mech…	http://www.uniprot.org/uniprot/P0ABB0
b0967	242.048	-1.13259	-1.13933	0.112094	-10.1039	5.3098e-24	7.90614e-23	AAC74053	RLMI_ECOLI	396	P75876; Q9R7Q2;	Ribosomal RNA large subunit methyltransferase I;	FUNCTION: Specifically methylates the cytosine at position 1962 (m5C1962) of 23S rRNA. Methylation occurs before assembly of 23S rRNA into 50S subunits. {ECO:0000269|PubMed:18786544}. CATALYTIC ACTIVITY: S-adenosyl-L-methionine + cytosine(1962) in 23S rRNA = S-adenosyl-L-homocysteine + 5-methylcytosine(1962) in 23S rRNA. {ECO:0000269|PubMed:18786544}. SUBUNIT: Homodimer. {ECO:0000269|PubMed:18789…	GO:0005737; C:cytoplasm; IC:UniProtKB. GO:0005829; C:cytosol; IDA:EcoCyc. GO:0003723; F:RNA binding; IEA:UniProtKB-KW. GO:0016434; F:rRNA (cytosine) methyltransferase activity; IDA:UniProtKB. GO:0009383; F:rRNA (cytosine-C5-)-methyltransferase activity; IDA:EcoCyc. GO:0070475; P:rRNA base methylation; IMP:EcoCyc. GO:0031167; P:rRNA methylation; IDA:UniProtKB. GO:0044010; P:single-species biofilm …	http://www.uniprot.org/uniprot/P75876
b4293	8.64202	-1.13364	-1.23662	0.416541	-2.72156	0.00649747	0.0181857	AAC77249	FECI_ECOLI	173	P23484; Q2M622;	Probable RNA polymerase sigma factor FecI;	FUNCTION: Sigma factors are initiation factors that promote the attachment of RNA polymerase to specific initiation sites and are then released. This sigma factor regulates the fec genes for iron dicitrate transport (Probable). {ECO:0000305}. INDUCTION: Induced 2.1-fold by hydroxyurea. {ECO:0000269|PubMed:20005847}. SIMILARITY: Belongs to the sigma-70 factor family. ECF subfamily. {ECO:0000305}.	GO:0003677; F:DNA binding; IEA:UniProtKB-KW. GO:0016987; F:sigma factor activity; IEA:UniProtKB-KW. GO:0003700; F:transcription factor activity, sequence-specific DNA binding; IEA:InterPro. GO:0006352; P:DNA-templated transcription, initiation; IEA:InterPro. GO:0006811; P:ion transport; IEA:UniProtKB-KW. GO:0055072; P:iron ion homeostasis; IEA:UniProtKB-KW.	http://www.uniprot.org/uniprot/P23484
b3705	2500.42	-1.13468	-1.13663	0.0594193	-19.0961	2.71886e-81	1.37642e-79	AAC76728	YIDC_ECOLI	548	P25714; Q2M818;	Membrane protein insertase YidC;	FUNCTION: Inner membrane protein required for the insertion and/or proper folding and/or complex formation of integral inner membrane proteins. Involved in integration of membrane proteins that insert dependently and independently of the Sec translocase complex, as well as at least 2 lipoproteins. Its own insertion requires SRP and is Sec translocase-dependent. Essential for the integration of Se…	GO:0016021; C:integral component of membrane; IDA:UniProtKB. GO:0005887; C:integral component of plasma membrane; IDA:EcoCyc. GO:0005886; C:plasma membrane; IDA:UniProtKB. GO:0032977; F:membrane insertase activity; IDA:EcoCyc. GO:0006461; P:protein complex assembly; IMP:UniProtKB. GO:0006457; P:protein folding; IMP:UniProtKB. GO:0051260; P:protein homooligomerization; IMP:EcoCyc. GO:0051205; P:pr…	http://www.uniprot.org/uniprot/P25714
b0598	351.456	-1.13659	-1.14626	0.132255	-8.5939	8.40671e-18	9.72777e-17	AAC73699	CSTA_ECOLI	701	P15078; P23517; P77740;	Carbon starvation protein A;	FUNCTION: Peptide utilization during carbon starvation. SUBCELLULAR LOCATION: Cell inner membrane; Multi-pass membrane protein. INDUCTION: By carbon starvation. SIMILARITY: Belongs to the CstA family. {ECO:0000305}. SEQUENCE CAUTION: Sequence=CAA37087.1; Type=Frameshift; Positions=543; Evidence={ECO:0000305};	GO:0005887; C:integral component of plasma membrane; IBA:GO_Central. GO:0005886; C:plasma membrane; IDA:EcoCyc. GO:0009267; P:cellular response to starvation; IEP:EcoCyc.	http://www.uniprot.org/uniprot/P15078
b0914	416.742	-1.13693	-1.142	0.0974109	-11.6715	1.78287e-31	3.25254e-30	AAC74000	MSBA_ECOLI	582	P60752; P27299;	Lipid A export ATP-binding/permease protein MsbA {ECO:0000255|HAMAP-Rule:MF_01703, ECO:0000305};	FUNCTION: Involved in lipid A export and possibly also in glycerophospholipid export and for biogenesis of the outer membrane. Transmembrane domains (TMD) form a pore in the inner membrane and the ATP-binding domain (NBD) is responsible for energy generation. {ECO:0000269|PubMed:12119303, ECO:0000269|PubMed:8809774, ECO:0000269|PubMed:9575204}. ENZYME REGULATION: ATPase activity is stimulated by …	GO:0043190; C:ATP-binding cassette (ABC) transporter complex; IEA:UniProtKB-HAMAP. GO:0016020; C:membrane; IDA:UniProtKB. GO:0005886; C:plasma membrane; IDA:EcoCyc. GO:0005524; F:ATP binding; IDA:EcoCyc. GO:0008144; F:drug binding; IDA:EcoliWiki. GO:0008289; F:lipid binding; IDA:EcoliWiki. GO:0005319; F:lipid transporter activity; IMP:EcoCyc. GO:0034040; F:lipid-transporting ATPase activity; IDA:…	http://www.uniprot.org/uniprot/P60752
b4188	62.7637	-1.13721	-1.15494	0.187445	-6.06688	1.30419e-09	8.96772e-09	AAC77145	YJFN_ECOLI	91	P0AF82; P39296; Q2M6B7;	Uncharacterized protein YjfN;	SUBCELLULAR LOCATION: Periplasm {ECO:0000305}. SIMILARITY: Belongs to the BhsA/McbA family. {ECO:0000305}. SEQUENCE CAUTION: Sequence=AAA97084.1; Type=Erroneous initiation; Note=Translation N-terminally shortened.; Evidence={ECO:0000305};	GO:0042597; C:periplasmic space; IEA:UniProtKB-SubCell.	http://www.uniprot.org/uniprot/P0AF82
b2035	191.971	-1.14101	-1.15802	0.175004	-6.51987	7.03669e-11	5.34683e-10	AAC75096	RFC_ECOLI	388	P37748;	O-antigen polymerase;	FUNCTION: May link the O-antigen tetrasaccharide units into long chains, giving rise to typical smooth LPS. PATHWAY: Bacterial outer membrane biogenesis; lipopolysaccharide biosynthesis. SUBCELLULAR LOCATION: Cell inner membrane {ECO:0000269|PubMed:15919996}; Multi-pass membrane protein {ECO:0000269|PubMed:15919996}.	GO:0016021; C:integral component of membrane; IEA:UniProtKB-KW. GO:0005886; C:plasma membrane; IDA:EcoCyc. GO:0009103; P:lipopolysaccharide biosynthetic process; IEA:UniProtKB-UniPathway.	http://www.uniprot.org/uniprot/P37748
b0774	140.931	-1.14216	-1.16874	0.200426	-5.69864	1.20765e-08	7.55945e-08	AAC73861	BIOA_ECOLI	429	P12995; Q2MBJ5;	Adenosylmethionine-8-amino-7-oxononanoate aminotransferase;	FUNCTION: Catalyzes the transfer of the alpha-amino group from S- adenosyl-L-methionine (SAM) to 7-keto-8-aminopelargonic acid (KAPA) to form 7,8-diaminopelargonic acid (DAPA). It is the only animotransferase known to utilize SAM as an amino donor. {ECO:0000269|PubMed:1092681}. CATALYTIC ACTIVITY: S-adenosyl-L-methionine + 8-amino-7- oxononanoate = S-adenosyl-4-methylthio-2-oxobutanoate + 7,8- di…	GO:0005737; C:cytoplasm; IEA:UniProtKB-SubCell. GO:0004015; F:adenosylmethionine-8-amino-7-oxononanoate transaminase activity; IDA:UniProtKB. GO:0042802; F:identical protein binding; IBA:GO_Central. GO:0030170; F:pyridoxal phosphate binding; IDA:UniProtKB. GO:0009102; P:biotin biosynthetic process; IDA:UniProtKB.	http://www.uniprot.org/uniprot/P12995
b2777	57.3406	-1.14264	-1.18157	0.250165	-4.56753	4.93498e-06	2.33489e-05	AAC75819	QUEE_ECOLI	223	P64554; P55139; Q2MA55;	7-carboxy-7-deazaguanine synthase {ECO:0000255|HAMAP-Rule:MF_00917};	FUNCTION: Catalyzes the complex heterocyclic radical-mediated conversion of 6-carboxy-5,6,7,8-tetrahydropterin (CPH4) to 7- carboxy-7-deazaguanine (CDG), a step common to the biosynthetic pathways of all 7-deazapurine-containing compounds. {ECO:0000255|HAMAP-Rule:MF_00917}. CATALYTIC ACTIVITY: 6-carboxy-5,6,7,8-tetrahydropterin = 7- carboxy-7-carbaguanine + NH(3). {ECO:0000255|HAMAP-Rule:MF_00917…	GO:0005829; C:cytosol; IDA:EcoCyc. GO:0051539; F:4 iron, 4 sulfur cluster binding; IEA:UniProtKB-HAMAP. GO:0016840; F:carbon-nitrogen lyase activity; IEA:UniProtKB-HAMAP. GO:0000287; F:magnesium ion binding; IEA:UniProtKB-HAMAP. GO:1904047; F:S-adenosyl-L-methionine binding; IEA:UniProtKB-HAMAP. GO:0008616; P:queuosine biosynthetic process; IEA:UniProtKB-HAMAP.	http://www.uniprot.org/uniprot/P64554
b3299	2357.66	-1.14308	-1.14887	0.102889	-11.1098	1.1236e-28	1.89607e-27	AAC76324	RL36_ECOLI	38	P0A7Q6; P21194; Q2M6W4;	50S ribosomal protein L36;	MASS SPECTROMETRY: Mass=4364.2; Method=MALDI; Range=1-38; Evidence={ECO:0000269|PubMed:10094780}; SIMILARITY: Belongs to the ribosomal protein L36P family. {ECO:0000305}.	GO:0022625; C:cytosolic large ribosomal subunit; IDA:EcoCyc. GO:0003735; F:structural constituent of ribosome; IEA:InterPro. GO:0006412; P:translation; IEA:UniProtKB-HAMAP.	http://www.uniprot.org/uniprot/P0A7Q6
b2521	522.552	-1.14852	-1.15309	0.0920274	-12.4802	9.57642e-36	1.94897e-34	AAC75574	THTM_ECOLI	281	P31142; P78096;	3-mercaptopyruvate sulfurtransferase;	FUNCTION: Transfers a sulfur ion to cyanide or to other thiol compounds. Also has weak rhodanese activity (130-fold lower). Its participation in detoxification of cyanide may be small. May be involved in the enhancement of serine sensitivity. CATALYTIC ACTIVITY: 3-mercaptopyruvate + cyanide = pyruvate + thiocyanate. SUBUNIT: Monomer. {ECO:0000269|PubMed:14672665}. SUBCELLULAR LOCATION: Cytoplasm …	GO:0005829; C:cytosol; IDA:EcoCyc. GO:0016784; F:3-mercaptopyruvate sulfurtransferase activity; IDA:EcoCyc. GO:0004792; F:thiosulfate sulfurtransferase activity; IDA:EcoCyc. GO:0046677; P:response to antibiotic; IMP:EcoCyc.	http://www.uniprot.org/uniprot/P31142
b0129	31.4927	-1.14929	-1.17706	0.235413	-4.88202	1.05002e-06	5.38302e-06	AAC73240	YADI_ECOLI	146	P36881; P75658;	Putative phosphotransferase enzyme IIA component YadI;	FUNCTION: The phosphoenolpyruvate-dependent sugar phosphotransferase system (sugar PTS), a major carbohydrate active -transport system, catalyzes the phosphorylation of incoming sugar substrates concomitantly with their translocation across the cell membrane. {ECO:0000250}. CATALYTIC ACTIVITY: Protein EIIA N(pi)-phospho-L-histidine + protein EIIB = protein EIIA + protein EIIB N(pi)-phospho-L- his…	GO:0005737; C:cytoplasm; IEA:UniProtKB-SubCell. GO:0016021; C:integral component of membrane; IEA:InterPro. GO:0016301; F:kinase activity; IEA:UniProtKB-KW. GO:0009401; P:phosphoenolpyruvate-dependent sugar phosphotransferase system; IEA:UniProtKB-KW.	http://www.uniprot.org/uniprot/P36881
b2780	1942.9	-1.15107	-1.15315	0.0616862	-18.6602	1.04421e-77	4.91748e-76	AAC75822	PYRG_ECOLI	545	P0A7E5; P08398; Q2MA52;	CTP synthase {ECO:0000303|PubMed:11336655};	FUNCTION: Catalyzes the ATP-dependent amination of UTP to CTP with either L-glutamine or ammonia as the source of nitrogen. Regulates intracellular CTP levels through interactions with the four ribonucleotide triphosphates. {ECO:0000269|PubMed:11336655, ECO:0000269|PubMed:8385490, ECO:0000305|PubMed:15157079}. CATALYTIC ACTIVITY: ATP + UTP + L-glutamine = ADP + phosphate + CTP + L-glutamate. {ECO…	GO:0005829; C:cytosol; IDA:UniProtKB. GO:0005524; F:ATP binding; IEA:UniProtKB-KW. GO:0003883; F:CTP synthase activity; IDA:EcoCyc. GO:0042802; F:identical protein binding; IDA:EcoCyc. GO:0046872; F:metal ion binding; IEA:UniProtKB-KW. GO:0044210; P:'de novo' CTP biosynthetic process; IEA:UniProtKB-UniPathway. GO:0006241; P:CTP biosynthetic process; IDA:EcoCyc. GO:0006541; P:glutamine metabolic p…	http://www.uniprot.org/uniprot/P0A7E5
b0797	43.3868	-1.15284	-1.18208	0.224917	-5.12561	2.96576e-07	1.66285e-06	AAC73884	RHLE_ECOLI	454	P25888;	ATP-dependent RNA helicase RhlE {ECO:0000255|HAMAP-Rule:MF_00968};	FUNCTION: DEAD-box RNA helicase involved in ribosome assembly. Has RNA-dependent ATPase activity and unwinds double-stranded RNA. May play a role in the interconversion of ribosomal RNA-folding intermediates that are further processed by DeaD or SrmB during ribosome maturation. {ECO:0000255|HAMAP-Rule:MF_00968, ECO:0000269|PubMed:15196029, ECO:0000269|PubMed:18083833}. CATALYTIC ACTIVITY: ATP + H…	GO:0005829; C:cytosol; IDA:EcoCyc. GO:0005524; F:ATP binding; IEA:UniProtKB-HAMAP. GO:0004004; F:ATP-dependent RNA helicase activity; IDA:EcoCyc. GO:0003723; F:RNA binding; IEA:UniProtKB-KW. GO:0009408; P:response to heat; IMP:EcoCyc. GO:0042255; P:ribosome assembly; IGI:EcoCyc. GO:0010501; P:RNA secondary structure unwinding; IBA:GO_Central.	http://www.uniprot.org/uniprot/P25888
b2036	505.229	-1.15564	-1.16435	0.126035	-9.16916	4.76723e-20	6.18823e-19	AAC75097	GLF_ECOLI	367	P37747;	UDP-galactopyranose mutase;	FUNCTION: Catalyzes the interconversion through a 2-keto intermediate of uridine diphosphogalactopyranose (UDP-GalP) into uridine diphosphogalactofuranose (UDP-GalF). {ECO:0000250, ECO:0000269|PubMed:11448178, ECO:0000269|PubMed:8576037}. CATALYTIC ACTIVITY: UDP-alpha-D-galactopyranose = UDP-alpha-D- galactofuranose. {ECO:0000269|PubMed:8576037}. COFACTOR: Name=FAD; Xref=ChEBI:CHEBI:57692; Eviden…	GO:0005829; C:cytosol; IDA:EcoCyc. GO:0050660; F:flavin adenine dinucleotide binding; IDA:EcoCyc. GO:0008767; F:UDP-galactopyranose mutase activity; IDA:EcoCyc. GO:0009103; P:lipopolysaccharide biosynthetic process; IEA:UniProtKB-UniPathway.	http://www.uniprot.org/uniprot/P37747
b1620	27.8848	-1.15976	-1.19726	0.259689	-4.46595	7.97132e-06	3.69803e-05	AAC74692	MALI_ECOLI	342	P18811; P77151;	Maltose regulon regulatory protein MalI;	FUNCTION: Repressor for the malX and malY genes. Also regulates its own expression. Binds maltose as an inducer. {ECO:0000269|PubMed:1856179}. SIMILARITY: Contains 1 HTH lacI-type DNA-binding domain. {ECO:0000255|PROSITE-ProRule:PRU00111}.	GO:0003677; F:DNA binding; IEA:UniProtKB-KW. GO:0003700; F:transcription factor activity, sequence-specific DNA binding; IEA:InterPro. GO:0045892; P:negative regulation of transcription, DNA-templated; IMP:EcoCyc. GO:0006351; P:transcription, DNA-templated; IEA:UniProtKB-KW.	http://www.uniprot.org/uniprot/P18811
b2017	51.9699	-1.16137	-1.1844	0.204009	-5.69274	1.25016e-08	7.81348e-08	AAC75078	YEFM_ECOLI	83	P69346; P46147; P76371;	Antitoxin YefM;	FUNCTION: Antitoxin component of a toxin-antitoxin (TA) module. Antitoxin that counteracts the effect of the YoeB toxin. YefM binds to the promoter region of the yefM-yeoB operon to repress transcription, YeoB acts as a corepressor. {ECO:0000269|PubMed:14672926, ECO:0000269|PubMed:15009896, ECO:0000269|PubMed:17170003, ECO:0000269|PubMed:19028895}. SUBUNIT: In solution exists as both a monomer an…	GO:0043565; F:sequence-specific DNA binding; IDA:UniProtKB. GO:0015643; F:toxic substance binding; IDA:UniProtKB. GO:0045892; P:negative regulation of transcription, DNA-templated; IDA:UniProtKB. GO:0044010; P:single-species biofilm formation; IMP:EcoCyc. GO:0006351; P:transcription, DNA-templated; IEA:UniProtKB-KW.	http://www.uniprot.org/uniprot/P69346
b0899	30.6445	-1.16202	-1.18961	0.237817	-4.88618	1.0281e-06	5.29748e-06	AAC73985	YCAM_ECOLI	476	P75835; Q9R7Q7;	Inner membrane transporter YcaM;	SUBCELLULAR LOCATION: Cell inner membrane; Multi-pass membrane protein. SIMILARITY: Belongs to the amino acid-polyamine-organocation (APC) superfamily. {ECO:0000305}.	GO:0005887; C:integral component of plasma membrane; IBA:GO_Central. GO:0005886; C:plasma membrane; IDA:EcoCyc. GO:0015297; F:antiporter activity; IBA:GO_Central. GO:0015179; F:L-amino acid transmembrane transporter activity; IBA:GO_Central.	http://www.uniprot.org/uniprot/P75835
b2581	199.568	-1.16243	-1.17135	0.127826	-9.0938	9.56378e-20	1.21803e-18	AAC75634	YFIF_ECOLI	345	P0AGJ5; P33635; P76999;	Uncharacterized tRNA/rRNA methyltransferase YfiF;	SIMILARITY: Belongs to the class IV-like SAM-binding methyltransferase superfamily. RNA methyltransferase TrmH family. {ECO:0000305}. SEQUENCE CAUTION: Sequence=D13169; Type=Frameshift; Positions=331; Evidence={ECO:0000305};	GO:0005829; C:cytosol; IDA:EcoCyc. GO:0003723; F:RNA binding; IBA:GO_Central. GO:0070039; F:rRNA (guanosine-2'-O-)-methyltransferase activity; IBA:GO_Central. GO:0000453; P:enzyme-directed rRNA 2'-O-methylation; IBA:GO_Central.	http://www.uniprot.org/uniprot/P0AGJ5
b4546	11.4709	-1.16538	-1.27999	0.415702	-2.80341	0.00505659	0.0147121	ABD18696	YPEB_ECOLI	72	P0AD40; P56604; Q2EET1; Q2MAJ6;	Uncharacterized protein YpeB;	SEQUENCE CAUTION: Sequence=M24278; Type=Frameshift; Positions=45; Evidence={ECO:0000305};		http://www.uniprot.org/uniprot/P0AD40
b0949	315.965	-1.16718	-1.17175	0.0935204	-12.4805	9.53527e-36	1.94897e-34	AAC74035	UUP_ECOLI	635	P43672; O05662; P43673; P75865;	ABC transporter ATP-binding protein uup;	SIMILARITY: Belongs to the ABC transporter superfamily. ABCF family. EF3 subfamily. {ECO:0000305}. SIMILARITY: Contains 2 ABC transporter domains. {ECO:0000255|PROSITE-ProRule:PRU00434}. SEQUENCE CAUTION: Sequence=X81561; Type=Frameshift; Positions=407, 437, 541, 617; Evidence={ECO:0000305};	GO:0005737; C:cytoplasm; IDA:EcoCyc. GO:0005886; C:plasma membrane; IDA:EcoCyc. GO:0005524; F:ATP binding; IEA:UniProtKB-KW. GO:0016887; F:ATPase activity; IDA:EcoCyc. GO:0003677; F:DNA binding; IDA:EcoCyc. GO:0070894; P:regulation of transposon integration; IMP:EcoCyc. GO:0006810; P:transport; IEA:UniProtKB-KW.	http://www.uniprot.org/uniprot/P43672
b1848	542.523	-1.17041	-1.18654	0.148337	-7.89018	3.0176e-15	2.96633e-14	AAC74918	YEBG_ECOLI	96	P0ACY9; P33220;	Uncharacterized protein YebG;		GO:0005829; C:cytosol; IDA:EcoCyc. GO:0006281; P:DNA repair; IEP:EcoCyc. GO:0009432; P:SOS response; IEP:EcoCyc.	http://www.uniprot.org/uniprot/P0ACY9
b2844	102.147	-1.17514	-1.19109	0.167975	-6.99592	2.63524e-12	2.23279e-11	AAC75883	YQEF_ECOLI	393	Q46939; Q2M9Z3;	Probable acetyl-CoA acetyltransferase;	CATALYTIC ACTIVITY: 2 acetyl-CoA = CoA + acetoacetyl-CoA. {ECO:0000255|PROSITE-ProRule:PRU10020}. SUBCELLULAR LOCATION: Cytoplasm {ECO:0000305}. SIMILARITY: Belongs to the thiolase family. {ECO:0000305}. SEQUENCE CAUTION: Sequence=AAB40491.1; Type=Erroneous initiation; Note=Translation N-terminally shortened.; Evidence={ECO:0000305};	GO:0005737; C:cytoplasm; IEA:UniProtKB-SubCell. GO:0003985; F:acetyl-CoA C-acetyltransferase activity; IEA:UniProtKB-EC. GO:0003988; F:acetyl-CoA C-acyltransferase activity; IMP:EcoCyc. GO:0071271; P:1-butanol biosynthetic process; IMP:CACAO.	http://www.uniprot.org/uniprot/Q46939
b1902	91.0994	-1.17911	-1.19448	0.168661	-6.99101	2.72919e-12	2.30275e-11	AAC74972	FTNB_ECOLI	167	P0A9A2; P52091; P76306; P94744;	Bacterial non-heme ferritin-like protein;	SUBCELLULAR LOCATION: Cytoplasm {ECO:0000305}. SIMILARITY: Belongs to the ferritin family. Prokaryotic subfamily. {ECO:0000305}. SIMILARITY: Contains 1 ferritin-like diiron domain. {ECO:0000255|PROSITE-ProRule:PRU00085}. SEQUENCE CAUTION: Sequence=AAA81671.1; Type=Erroneous initiation; Note=Translation N-terminally extended.; Evidence={ECO:0000305};	GO:0005829; C:cytosol; IDA:EcoCyc. GO:0008199; F:ferric iron binding; IEA:InterPro. GO:0006879; P:cellular iron ion homeostasis; IEA:InterPro. GO:0006826; P:iron ion transport; IEA:InterPro.	http://www.uniprot.org/uniprot/P0A9A2
b1069	102.803	-1.18161	-1.2015	0.17639	-6.69885	2.10073e-11	1.66496e-10	AAC74153	MURJ_ECOLI	511	P0AF16; P75932;	Lipid II flippase MurJ;	FUNCTION: Involved in peptidoglycan biosynthesis. Transports lipid-linked peptidoglycan precursors from the inner to the outer leaflet of the cytoplasmic membrane. {ECO:0000269|PubMed:18708495, ECO:0000269|PubMed:18832143, ECO:0000269|PubMed:25013077}. SUBCELLULAR LOCATION: Cell inner membrane {ECO:0000269|PubMed:15919996, ECO:0000269|PubMed:23935042}; Multi- pass membrane protein {ECO:0000269|Pu…	GO:0005887; C:integral component of plasma membrane; IDA:EcoCyc. GO:0005886; C:plasma membrane; IDA:EcoCyc. GO:0015648; F:lipid-linked peptidoglycan transporter activity; IDA:EcoCyc. GO:0071555; P:cell wall organization; IEA:UniProtKB-KW. GO:0034203; P:glycolipid translocation; IMP:CACAO. GO:0034204; P:lipid translocation; IDA:EcoCyc. GO:0015836; P:lipid-linked peptidoglycan transport; IDA:EcoCyc…	http://www.uniprot.org/uniprot/P0AF16
b3165	3377.47	-1.18494	-1.18926	0.0874417	-13.5512	7.79076e-42	1.83445e-40	AAC76199	RS15_ECOLI	89	P0ADZ4; P02371; Q2M945;	30S ribosomal protein S15 {ECO:0000255|HAMAP-Rule:MF_01343};	FUNCTION: One of the primary rRNA binding proteins, it binds directly to 16S rRNA where it helps nucleate assembly of the platform of the 30S subunit by binding and bridging several RNA helices of the 16S rRNA (PubMed:12809609, PubMed:16272117). Binds to its own mRNA, stabilizing it 5-UTR and preventing its translation (PubMed:24339747). {ECO:0000269|PubMed:12809609, ECO:0000269|PubMed:16272117, …	GO:0005829; C:cytosol; IDA:EcoCyc. GO:0022627; C:cytosolic small ribosomal subunit; IDA:EcoliWiki. GO:0019843; F:rRNA binding; IDA:EcoliWiki. GO:0003735; F:structural constituent of ribosome; IEA:InterPro. GO:0006378; P:mRNA polyadenylation; IDA:EcoliWiki. GO:0006417; P:regulation of translation; IEA:UniProtKB-KW. GO:0006412; P:translation; IEA:UniProtKB-HAMAP.	http://www.uniprot.org/uniprot/P0ADZ4
b3843	610.711	-1.18739	-1.19059	0.0753843	-15.7512	6.74168e-56	2.05292e-54	AAC76846	UBID_ECOLI	497	P0AAB4; P26615; P27861; P76767; Q2M8E6; Q47265; Q47714;	3-octaprenyl-4-hydroxybenzoate carboxy-lyase {ECO:0000255|HAMAP-Rule:MF_01636};	FUNCTION: Catalyzes the decarboxylation of 3-octaprenyl-4-hydroxy benzoate to 2-octaprenylphenol, an intermediate step in ubiquinone biosynthesis. {ECO:0000255|HAMAP-Rule:MF_01636, ECO:0000269|PubMed:782527}. CATALYTIC ACTIVITY: A 4-hydroxy-3-polyprenylbenzoate = a 2- polyprenylphenol + CO(2). {ECO:0000255|HAMAP-Rule:MF_01636, ECO:0000269|PubMed:782527}. COFACTOR: Name=Mn(2+); Xref=ChEBI:CHEBI:29…	GO:0005829; C:cytosol; IDA:EcoCyc. GO:0005886; C:plasma membrane; IEA:UniProtKB-SubCell. GO:0008694; F:3-octaprenyl-4-hydroxybenzoate carboxy-lyase activity; IDA:EcoCyc. GO:0010181; F:FMN binding; IEA:InterPro. GO:0042802; F:identical protein binding; IDA:EcoCyc. GO:0046872; F:metal ion binding; IEA:UniProtKB-KW. GO:0016491; F:oxidoreductase activity; IEA:InterPro. GO:0006744; P:ubiquinone biosyn…	http://www.uniprot.org/uniprot/P0AAB4
b1497	11.805	-1.19154	-1.3494	0.446639	-2.66778	0.00763534	0.0210935	AAC74570	YDEM_ECOLI	385	P76134; P77755;	Anaerobic sulfatase-maturating enzyme homolog YdeM;	COFACTOR: Name=[4Fe-4S] cluster; Xref=ChEBI:CHEBI:49883; Evidence={ECO:0000305}; Note=Binds 1 [4Fe-4S] cluster. The cluster is coordinated with 3 cysteines and an exchangeable S-adenosyl-L-methionine. {ECO:0000305}; COFACTOR: Name=iron-sulfur cluster; Xref=ChEBI:CHEBI:30408; Evidence={ECO:0000305}; Note=May bind at least one other iron-sulfur cluster. {ECO:0000305}; SIMILARITY: Belongs to the rad…	GO:0051539; F:4 iron, 4 sulfur cluster binding; IEA:UniProtKB-KW. GO:0046872; F:metal ion binding; IEA:UniProtKB-KW. GO:0016491; F:oxidoreductase activity; IEA:InterPro. GO:0006974; P:cellular response to DNA damage stimulus; IEP:EcoliWiki. GO:0051604; P:protein maturation; ISS:EcoCyc.	http://www.uniprot.org/uniprot/P76134
b0169	11283.6	-1.19173	-1.1941	0.0646146	-18.4437	5.85665e-76	2.6651e-74	AAC73280	RS2_ECOLI	241	P0A7V0; P02351; Q9R2E5;	30S ribosomal protein S2;	FUNCTION: Required for ribosomal protein S1 to bind to the 30S subunit. {ECO:0000269|PubMed:12068815}. SUBUNIT: Part of the 30S ribosomal subunit, contacts S1. Some nascent polypeptide chains are able to cross-link to this protein in situ. {ECO:0000269|PubMed:12068815, ECO:0000269|PubMed:12809609, ECO:0000269|PubMed:16272117, ECO:0000269|PubMed:9716382}. INTERACTION: P0ACG8:hslR; NbExp=2; IntAct=…	GO:0022627; C:cytosolic small ribosomal subunit; IDA:EcoliWiki. GO:0003735; F:structural constituent of ribosome; IBA:GO_Central. GO:0008270; F:zinc ion binding; IDA:EcoliWiki. GO:0006412; P:translation; IBA:GO_Central.	http://www.uniprot.org/uniprot/P0A7V0
b2499	156.641	-1.19331	-1.20624	0.145207	-8.21796	2.0699e-16	2.16059e-15	AAC75552	PUR5_ECOLI	345	P08178;	Phosphoribosylformylglycinamidine cyclo-ligase;	CATALYTIC ACTIVITY: ATP + 2-(formamido)-N(1)-(5-phospho-D- ribosyl)acetamidine = ADP + phosphate + 5-amino-1-(5-phospho-D- ribosyl)imidazole. PATHWAY: Purine metabolism; IMP biosynthesis via de novo pathway; 5-amino-1-(5-phospho-D-ribosyl)imidazole from N(2)-formyl-N(1)-(5- phospho-D-ribosyl)glycinamide: step 2/2. SUBUNIT: Homodimer. SUBCELLULAR LOCATION: Cytoplasm. SIMILARITY: Belongs to the AIR…	GO:0005829; C:cytosol; IDA:EcoCyc. GO:0005524; F:ATP binding; IEA:UniProtKB-KW. GO:0004641; F:phosphoribosylformylglycinamidine cyclo-ligase activity; IDA:EcoCyc. GO:0006189; P:'de novo' IMP biosynthetic process; IEA:UniProtKB-HAMAP.	http://www.uniprot.org/uniprot/P08178
b3665	64.8097	-1.19352	-1.21386	0.189355	-6.30305	2.91848e-10	2.10318e-09	AAC76688	ADEC_ECOLI	588	P31441; P78121; Q2M7X8;	Adenine deaminase;	CATALYTIC ACTIVITY: Adenine + H(2)O = hypoxanthine + NH(3). {ECO:0000269|PubMed:11440125, ECO:0000269|PubMed:12077137}. COFACTOR: Name=Mn(2+); Xref=ChEBI:CHEBI:29035; Evidence={ECO:0000269|PubMed:11440125, ECO:0000269|PubMed:12077137}; BIOPHYSICOCHEMICAL PROPERTIES: pH dependence: Optimum pH is 6.5-7.0.; Temperature dependence: Optimum temperature is 60 degrees Celsius.; SUBUNIT: Homodimer. {ECO:…	GO:0000034; F:adenine deaminase activity; IDA:EcoCyc. GO:0004096; F:catalase activity; IDA:EcoCyc. GO:0008198; F:ferrous iron binding; IDA:EcoCyc. GO:0030145; F:manganese ion binding; IDA:EcoCyc. GO:0006146; P:adenine catabolic process; IMP:EcoliWiki. GO:0046101; P:hypoxanthine biosynthetic process; IMP:EcoliWiki.	http://www.uniprot.org/uniprot/P31441
b0226	87.0836	-1.19923	-1.21435	0.164911	-7.27201	3.54176e-13	3.17348e-12	AAC73330	DINJ_ECOLI	86	Q47150;	Antitoxin DinJ;	FUNCTION: Antitoxin component of a toxin-antitoxin (TA) module. A labile antitoxin that counteracts the effect of the YafQ toxin. YafQ and DinJ together bind their own promoter, and by analogy to other TA modules probably repress its expression. FUNCTION: Cell death governed by the MazE-MazF and DinJ-YafQ TA modules seems to play a role in biofilm formation. SUBUNIT: Forms a complex with toxin Ya…	GO:0000986; F:bacterial-type RNA polymerase core promoter proximal region sequence-specific DNA binding; IDA:EcoCyc. GO:0003677; F:DNA binding; IDA:EcoCyc. GO:0015643; F:toxic substance binding; IDA:EcoCyc. GO:2000143; P:negative regulation of DNA-templated transcription, initiation; IDA:EcoCyc. GO:0044010; P:single-species biofilm formation; IMP:EcoCyc. GO:0006351; P:transcription, DNA-templated…	http://www.uniprot.org/uniprot/Q47150
b0436	7357.67	-1.20327	-1.20491	0.053272	-22.5874	5.76611e-113	4.49092e-111	AAC73539	TIG_ECOLI	432	P0A850; P15299; P22257; P77603; Q2MBZ0;	Trigger factor;	FUNCTION: Involved in protein export. Acts as a chaperone by maintaining the newly synthesized secretory and non-secretory proteins in an open conformation. Binds to 3 regions of unfolded substrate PhoA, preferring aromatic and hydrophobic residues, keeping it stretched out and unable to form aggregates (PubMed:24812405). Binds to nascent polypeptide chains via ribosomal protein L23 (PubMed:12226…	GO:0005829; C:cytosol; IDA:UniProtKB. GO:0016020; C:membrane; IDA:UniProtKB. GO:0042802; F:identical protein binding; IPI:IntAct. GO:0003755; F:peptidyl-prolyl cis-trans isomerase activity; IDA:EcoCyc. GO:0044183; F:protein binding involved in protein folding; IDA:EcoCyc. GO:0043022; F:ribosome binding; IDA:EcoCyc. GO:0051083; P:'de novo' cotranslational protein folding; IDA:EcoCyc. GO:0007049; P…	http://www.uniprot.org/uniprot/P0A850
b2525	131.192	-1.20455	-1.21536	0.138723	-8.68316	3.84912e-18	4.58498e-17	AAC75578	FER_ECOLI	111	P0A9R4; P25528;	2Fe-2S ferredoxin;	FUNCTION: Ferredoxin are iron-sulfur proteins that transfer electrons in a wide variety of metabolic reactions. Although the function of this ferredoxin is unknown it is probable that it has a role as a cellular electron transfer protein. Involved in the in vivo assembly of the Fe-S clusters in a wide variety of iron- sulfur proteins. COFACTOR: Name=[2Fe-2S] cluster; Xref=ChEBI:CHEBI:49601; Note=…	GO:0005829; C:cytosol; IDA:EcoCyc. GO:0051537; F:2 iron, 2 sulfur cluster binding; IDA:EcoCyc. GO:0009055; F:electron carrier activity; IDA:EcoCyc. GO:0046872; F:metal ion binding; IEA:UniProtKB-KW. GO:0016226; P:iron-sulfur cluster assembly; IMP:EcoCyc. GO:0055114; P:oxidation-reduction process; IEA:UniProtKB-KW.	http://www.uniprot.org/uniprot/P0A9R4
b1207	4149.33	-1.20535	-1.20824	0.0704073	-17.1196	1.05974e-65	3.93757e-64	AAC74291	KPRS_ECOLI	315	P0A717; P08330; P76828; P78058;	Ribose-phosphate pyrophosphokinase {ECO:0000255|HAMAP-Rule:MF_00583, ECO:0000303|PubMed:2542328, ECO:0000303|PubMed:3009477, ECO:0000303|PubMed:6290219};	FUNCTION: Involved in the biosynthesis of ribose 1,5-bisphosphate. Catalyzes the transfer of pyrophosphoryl group from ATP to ribose- 5-phosphate (Rib-5-P) to yield phosphoribosyl diphosphate (PRPP) and AMP. {ECO:0000255|HAMAP-Rule:MF_00583, ECO:0000269|PubMed:10954724, ECO:0000269|PubMed:2542328, ECO:0000269|PubMed:3009477, ECO:0000269|PubMed:6290219, ECO:0000269|PubMed:7657655, ECO:0000269|PubM…	GO:0005829; C:cytosol; IDA:EcoCyc. GO:0005524; F:ATP binding; IEA:UniProtKB-KW. GO:0016301; F:kinase activity; IEA:UniProtKB-KW. GO:0000287; F:magnesium ion binding; IDA:EcoCyc. GO:0042301; F:phosphate ion binding; IDA:EcoCyc. GO:0004749; F:ribose phosphate diphosphokinase activity; IDA:EcoCyc. GO:0006015; P:5-phosphoribose 1-diphosphate biosynthetic process; IMP:EcoCyc. GO:0009165; P:nucleotide …	http://www.uniprot.org/uniprot/P0A717
b0952	48.1599	-1.20646	-1.231	0.21601	-5.58521	2.33416e-08	1.428e-07	AAC74038	YMBA_ECOLI	187	P0AB10; P75866; Q9R7Q4;	Uncharacterized lipoprotein YmbA;	SUBCELLULAR LOCATION: Cell membrane {ECO:0000255|PROSITE- ProRule:PRU00303}; Lipid-anchor {ECO:0000255|PROSITE- ProRule:PRU00303}. SEQUENCE CAUTION: Sequence=BAA35710.2; Type=Erroneous initiation; Evidence={ECO:0000305};	GO:0005886; C:plasma membrane; IEA:UniProtKB-SubCell.	http://www.uniprot.org/uniprot/P0AB10
b2890	2182.03	-1.20707	-1.20982	0.0690152	-17.4899	1.70941e-68	6.78737e-67	AAC75928	SYK1_ECOLI	505	P0A8N3; P13030; Q2M9V1;	Lysine--tRNA ligase;	CATALYTIC ACTIVITY: ATP + L-lysine + tRNA(Lys) = AMP + diphosphate + L-lysyl-tRNA(Lys). COFACTOR: Name=Mg(2+); Xref=ChEBI:CHEBI:18420; Evidence={ECO:0000250}; Note=Binds 3 Mg(2+) ions per subunit. {ECO:0000250}; SUBUNIT: Homodimer. SUBCELLULAR LOCATION: Cytoplasm. MISCELLANEOUS: There are two lysyl-tRNA ligases in E.coli: lysS is expressed constitutively, while lysU is heat inducible. SIMILARITY:…	GO:0005829; C:cytosol; IDA:UniProtKB. GO:0016020; C:membrane; IDA:UniProtKB. GO:0005524; F:ATP binding; IEA:UniProtKB-HAMAP. GO:0016874; F:ligase activity; IDA:EcoliWiki. GO:0004824; F:lysine-tRNA ligase activity; IGI:EcoliWiki. GO:0000287; F:magnesium ion binding; IEA:UniProtKB-HAMAP. GO:0003676; F:nucleic acid binding; IEA:InterPro. GO:0006430; P:lysyl-tRNA aminoacylation; IGI:EcoliWiki. GO:000…	http://www.uniprot.org/uniprot/P0A8N3
b2426	561.007	-1.21135	-1.23173	0.185559	-6.5281	6.66086e-11	5.07077e-10	AAC75479	UCPA_ECOLI	263	P37440; P76963; P77140; P77442;	Oxidoreductase UcpA;	SIMILARITY: Belongs to the short-chain dehydrogenases/reductases (SDR) family. {ECO:0000305}.	GO:0016491; F:oxidoreductase activity; IEA:UniProtKB-KW.	http://www.uniprot.org/uniprot/P37440
b2410	123.162	-1.21357	-1.22499	0.140934	-8.61093	7.24728e-18	8.41016e-17	AAC75463	YFEH_ECOLI	332	P39836; P76532; P76958;	Uncharacterized protein YfeH;		GO:0005886; C:plasma membrane; IDA:EcoCyc.	http://www.uniprot.org/uniprot/P39836
b2308	23.0529	-1.21669	-1.26907	0.290656	-4.18602	2.83893e-05	0.00012297	AAC75368	HISQ_ECOLI	228	P52094; P77635;	Histidine transport system permease protein HisQ;	FUNCTION: Part of the histidine permease ABC transporter. Also part of a lysine/arginine/ornithine transporter. Probably responsible for the translocation of the substrate across the membrane. Required to relay the ATPase-inducing signal from the solute-binding protein to HisP (By similarity). {ECO:0000250}. SUBUNIT: The complex is composed of two ATP-binding proteins (HisP), two transmembrane pr…	GO:0016021; C:integral component of membrane; IEA:UniProtKB-KW. GO:0005886; C:plasma membrane; IDA:EcoCyc. GO:0005215; F:transporter activity; IEA:InterPro. GO:0003333; P:amino acid transmembrane transport; IEA:InterPro.	http://www.uniprot.org/uniprot/P52094
b4375	1105.7	-1.22284	-1.22685	0.0821435	-14.8866	4.02657e-50	1.13247e-48	AAC77328	RF3_ECOLI	529	P0A7I4; P33998; Q2M5U3;	Peptide chain release factor 3;	FUNCTION: Increases the formation of ribosomal termination complexes and stimulates activities of RF-1 and RF-2. It binds guanine nucleotides and has strong preference for UGA stop codons. It may interact directly with the ribosome. The stimulation of RF- 1 and RF-2 is significantly reduced by GTP and GDP, but not by GMP. SUBCELLULAR LOCATION: Cytoplasm. SIMILARITY: Belongs to the TRAFAC class tr…	GO:0005829; C:cytosol; IDA:EcoCyc. GO:0019003; F:GDP binding; IDA:EcoCyc. GO:0005525; F:GTP binding; IEA:UniProtKB-HAMAP. GO:0003924; F:GTPase activity; IDA:EcoCyc. GO:0016150; F:translation release factor activity, codon nonspecific; IDA:EcoCyc. GO:0016149; F:translation release factor activity, codon specific; IEA:UniProtKB-HAMAP. GO:0006449; P:regulation of translational termination; IEA:UniPr…	http://www.uniprot.org/uniprot/P0A7I4
b3230	4981.63	-1.22362	-1.227	0.0760173	-16.0965	2.69753e-58	8.40383e-57	AAC76262	RS9_ECOLI	130	P0A7X3; P02363; Q2M8Y3;	30S ribosomal protein S9;	FUNCTION: The C-terminal tail plays a role in the affinity of the 30S P site for different tRNAs. Mutations that decrease this affinity are suppressed in the 70S ribosome. {ECO:0000269|PubMed:15308780}. SUBUNIT: Part of the 30S ribosomal subunit. Cross-links to the P site tRNA and weakly to the A site tRNA. MASS SPECTROMETRY: Mass=14723.3; Method=MALDI; Range=2-130; Evidence={ECO:0000269|PubMed:1…	GO:0005829; C:cytosol; IDA:EcoCyc. GO:0022627; C:cytosolic small ribosomal subunit; IDA:EcoCyc. GO:0003735; F:structural constituent of ribosome; IBA:GO_Central. GO:0000049; F:tRNA binding; IEA:UniProtKB-KW. GO:0000462; P:maturation of SSU-rRNA from tricistronic rRNA transcript (SSU-rRNA, 5.8S rRNA, LSU-rRNA); IBA:GO_Central. GO:0006412; P:translation; IBA:GO_Central.	http://www.uniprot.org/uniprot/P0A7X3
b2034	401	-1.22531	-1.23161	0.103752	-11.81	3.46643e-32	6.49956e-31	AAC75095	WBBI_ECOLI	330	P37749;	Beta-1,6-galactofuranosyltransferase WbbI;	FUNCTION: Involved in the transfer of galactofuranose (Galf) onto an alpha-D-gluco-configured acceptor substrate to form a beta-1,6- linkage. It uses n-octyl alpha-D-glucopyranoside as an acceptor substrate for the addition of galactofuranose from the donor substrate UDP-galactofuranose. It is not able to use beta-D- glucopyranoside isomers. {ECO:0000269|PubMed:17047874}. PATHWAY: Bacterial outer…	GO:0005737; C:cytoplasm; IEA:UniProtKB-SubCell. GO:0008921; F:lipopolysaccharide-1,6-galactosyltransferase activity; IDA:EcoCyc. GO:0009103; P:lipopolysaccharide biosynthetic process; IEA:UniProtKB-UniPathway.	http://www.uniprot.org/uniprot/P37749
b4662	68.4769	-1.22578	-1.25271	0.214214	-5.72225	1.05122e-08	6.6419e-08	ACO59989	SGRT_ECOLI	43	C1P5Z7;	Putative inhibitor of glucose uptake transporter SgrT;	FUNCTION: Acts to promote recovery from glucose-phosphate stress due to intracellular accumulation of glucose-6-phosphate caused by disruption of glycolytic flux or in the presence of (toxic) non- metabolizable glucose phosphate analogs. It may do so by inhibiting the transporter activity for glucose uptake (PtsG) as cells that overexpress this protein do not seem to import glucose although they …	GO:0004857; F:enzyme inhibitor activity; IMP:EcoCyc. GO:0046325; P:negative regulation of glucose import; IMP:EcoCyc. GO:0009401; P:phosphoenolpyruvate-dependent sugar phosphotransferase system; IEA:UniProtKB-KW.	http://www.uniprot.org/uniprot/C1P5Z7
b2980	19.6312	-1.22579	-1.32189	0.358903	-3.41537	0.000636959	0.00222195	AAC76016	GLCC_ECOLI	254	P0ACL5; P52072; Q2M9L5;	Glc operon transcriptional activator;	FUNCTION: Activator for the glycolate oxidation locus. INTERACTION: P23893:hemL; NbExp=4; IntAct=EBI-1115389, EBI-909193; P76335:yedS; NbExp=2; IntAct=EBI-1115389, EBI-1119674; SIMILARITY: Contains 1 HTH gntR-type DNA-binding domain. {ECO:0000255|PROSITE-ProRule:PRU00307}. SEQUENCE CAUTION: Sequence=AAA69147.1; Type=Erroneous initiation; Evidence={ECO:0000305};	GO:0003677; F:DNA binding; IDA:EcoCyc. GO:0003700; F:transcription factor activity, sequence-specific DNA binding; IEA:InterPro. GO:0006355; P:regulation of transcription, DNA-templated; IDA:EcoCyc. GO:0006351; P:transcription, DNA-templated; IEA:UniProtKB-KW.	http://www.uniprot.org/uniprot/P0ACL5
b4539	35.2555	-1.22619	-1.25936	0.240476	-5.09902	3.41413e-07	1.89674e-06	ABD18681	YOEB_ECOLI	84	P69348; P56605; Q2EES4; Q2MAY7;	Toxin YoeB;	FUNCTION: Toxic component of a toxin-antitoxin (TA) module. Its mode of function is controversial; it has been proposed to be an mRNA interferase but also an inhibitor of translation initiation. When overproduced in wild-type cells, inhibits bacterial growth and translation by cleavage of mRNA molecules while it has a weak effect on colony forming ability. Overproduction of Lon protease specifica…	GO:0004521; F:endoribonuclease activity; IDA:EcoCyc. GO:0016892; F:endoribonuclease activity, producing 3'-phosphomonoesters; IDA:EcoCyc. GO:0043024; F:ribosomal small subunit binding; IDA:EcoCyc. GO:0003723; F:RNA binding; IEA:UniProtKB-KW. GO:0003714; F:transcription corepressor activity; IDA:UniProtKB. GO:0006402; P:mRNA catabolic process; IDA:EcoCyc. GO:0098795; P:mRNA cleavage involved in ge…	http://www.uniprot.org/uniprot/P69348
b1706	90.1115	-1.22714	-1.2444	0.16799	-7.30487	2.77545e-13	2.49791e-12	AAC74776	YDIU_ECOLI	478	P77649; P76904;	UPF0061 protein YdiU;	SIMILARITY: Belongs to the UPF0061 (SELO) family. {ECO:0000305}.		http://www.uniprot.org/uniprot/P77649
b0652	34.4709	-1.23	-1.27652	0.265026	-4.64106	3.46629e-06	1.67724e-05	AAC73753	GLTL_ECOLI	241	P0AAG3; P41076;	Glutamate/aspartate import ATP-binding protein GltL {ECO:0000305};	FUNCTION: Part of the ABC transporter complex GltIJKL involved in glutamate and aspartate uptake. Probably responsible for energy coupling to the transport system. {ECO:0000305|PubMed:9593292}. CATALYTIC ACTIVITY: ATP + H(2)O + polar amino acid(Out) = ADP + phosphate + polar amino acid(In). {ECO:0000305|PubMed:9593292}. SUBUNIT: The complex is composed of two ATP-binding proteins (GltL), two tran…	GO:0043190; C:ATP-binding cassette (ABC) transporter complex; IEA:InterPro. GO:0005524; F:ATP binding; IEA:UniProtKB-KW. GO:0015426; F:polar-amino acid-transporting ATPase activity; IEA:UniProtKB-EC.	http://www.uniprot.org/uniprot/P0AAG3
b2037	298.033	-1.2325	-1.23875	0.103139	-11.9499	6.50184e-33	1.2421e-31	AAC75098	RFBX_ECOLI	415	P37746; P76376;	Putative O-antigen transporter;	FUNCTION: May be involved in the translocation process of the nascent O-polysaccharide molecules and/or its ligation to lipid A core units. PATHWAY: Bacterial outer membrane biogenesis; LPS O-antigen biosynthesis. SUBCELLULAR LOCATION: Cell inner membrane; Multi-pass membrane protein. SIMILARITY: Belongs to the polysaccharide synthase family. {ECO:0000305}.	GO:0016021; C:integral component of membrane; IEA:UniProtKB-KW. GO:0005886; C:plasma membrane; IDA:EcoCyc. GO:0006974; P:cellular response to DNA damage stimulus; IMP:EcoCyc. GO:0009243; P:O antigen biosynthetic process; IEA:UniProtKB-UniPathway. GO:0046677; P:response to antibiotic; IMP:EcoCyc. GO:0006810; P:transport; IBA:GO_Central.	http://www.uniprot.org/uniprot/P37746
b3751	2345.72	-1.2328	-1.23595	0.0730714	-16.8712	7.333e-64	2.65167e-62	AAC76774	RBSB_ECOLI	296	P02925; Q2M869;	Ribose import binding protein RbsB {ECO:0000305};	FUNCTION: Part of the ABC transporter complex RbsABC involved in ribose import. Binds ribose. Also serves as the primary chemoreceptor for chemotaxis. {ECO:0000269|PubMed:25533465, ECO:0000269|PubMed:4608146, ECO:0000269|PubMed:6327617, ECO:0000269|PubMed:7982928}. SUBUNIT: The complex is composed of an ATP-binding protein (RbsA), two transmembrane proteins (RbsC) and a solute-binding protein (Rb…	GO:0016021; C:integral component of membrane; IBA:GO_Central. GO:0016020; C:membrane; IDA:UniProtKB. GO:0030288; C:outer membrane-bounded periplasmic space; IDA:EcoCyc. GO:0005886; C:plasma membrane; IBA:GO_Central. GO:0015145; F:monosaccharide transmembrane transporter activity; IBA:GO_Central. GO:0006935; P:chemotaxis; IEA:UniProtKB-KW.	http://www.uniprot.org/uniprot/P02925
b3747	106.959	-1.23575	-1.24826	0.148493	-8.32193	8.6539e-17	9.29663e-16	AAT48204	KUP_ECOLI	622	P63183; P30016; P76748; Q2M865;	Low affinity potassium transport system protein kup;	FUNCTION: Responsible for the low-affinity transport of potassium into the cell, with the probable concomitant uptake of protons (symport system). Can also transport cesium. {ECO:0000269|PubMed:10214935, ECO:0000269|PubMed:11682179, ECO:0000269|PubMed:2649491}. SUBCELLULAR LOCATION: Cell inner membrane {ECO:0000269|PubMed:15919996}; Multi-pass membrane protein {ECO:0000269|PubMed:15919996}. MISCE…	GO:0016021; C:integral component of membrane; IEA:UniProtKB-KW. GO:0005886; C:plasma membrane; IDA:EcoCyc. GO:0015079; F:potassium ion transmembrane transporter activity; IMP:EcoCyc. GO:0015293; F:symporter activity; IEA:UniProtKB-HAMAP. GO:0006813; P:potassium ion transport; IMP:EcoCyc.	http://www.uniprot.org/uniprot/P63183
b3341	9275.74	-1.23815	-1.2409	0.0683336	-18.1192	2.2479e-73	9.89564e-72	AAC76366	RS7_ECOLI	179	P02359; Q2M706;	30S ribosomal protein S7;	FUNCTION: One of the primary rRNA binding proteins, it binds directly to 16S rRNA where it nucleates assembly of the head domain of the 30S subunit. Is located at the subunit interface close to the decoding center, where it has been shown to contact mRNA. Has been shown to contact tRNA in both the P and E sites; it probably blocks exit of the E site tRNA. {ECO:0000269|PubMed:2461734}. FUNCTION: P…	GO:0005829; C:cytosol; IDA:EcoCyc. GO:0022627; C:cytosolic small ribosomal subunit; IDA:EcoCyc. GO:0016020; C:membrane; IDA:UniProtKB. GO:0003729; F:mRNA binding; IDA:EcoCyc. GO:0019843; F:rRNA binding; IDA:EcoCyc. GO:0003735; F:structural constituent of ribosome; IBA:GO_Central. GO:0000049; F:tRNA binding; IEA:UniProtKB-HAMAP. GO:0017148; P:negative regulation of translation; IDA:EcoCyc. GO:0000…	http://www.uniprot.org/uniprot/P02359
b2053	38.2344	-1.23967	-1.45751	0.441232	-2.80956	0.00496085	0.0144751	AAC75114	GM4D_ECOLI	373	P0AC88; P32054; P77687;	GDP-mannose 4,6-dehydratase {ECO:0000255|HAMAP-Rule:MF_00955};	FUNCTION: Catalyzes the conversion of GDP-D-mannose to GDP-4- dehydro-6-deoxy-D-mannose. {ECO:0000255|HAMAP-Rule:MF_00955, ECO:0000269|PubMed:9257704}. CATALYTIC ACTIVITY: GDP-alpha-D-mannose = GDP-4-dehydro-alpha-D- rhamnose + H(2)O. {ECO:0000255|HAMAP-Rule:MF_00955, ECO:0000269|PubMed:9257704}. COFACTOR: Name=NADP(+); Xref=ChEBI:CHEBI:58349; Evidence={ECO:0000255|HAMAP-Rule:MF_00955, ECO:000026…	GO:0008446; F:GDP-mannose 4,6-dehydratase activity; IDA:EcoCyc. GO:0070401; F:NADP+ binding; IEA:UniProtKB-HAMAP. GO:0042351; P:'de novo' GDP-L-fucose biosynthetic process; IEA:UniProtKB-UniPathway. GO:0009242; P:colanic acid biosynthetic process; IEA:UniProtKB-UniPathway. GO:0019673; P:GDP-mannose metabolic process; IEA:InterPro.	http://www.uniprot.org/uniprot/P0AC88
b2306	15.6784	-1.24191	-1.32839	0.361021	-3.43999	0.000581727	0.00204159	AAC75366	HISP_ECOLI	257	P07109; P77299;	Histidine transport ATP-binding protein HisP;	FUNCTION: Part of the histidine permease ABC transporter. Also part of a lysine/arginine/ornithine transporter. Responsible for energy coupling to the transport system (By similarity). {ECO:0000250}. SUBUNIT: The complex is composed of two ATP-binding proteins (HisP), two transmembrane proteins (HisM and HisQ) and a solute- binding protein (HisJ or ArgT). {ECO:0000250}. SUBCELLULAR LOCATION: Cell…	GO:0005886; C:plasma membrane; IEA:UniProtKB-SubCell. GO:0015424; F:amino acid-transporting ATPase activity; IEA:InterPro. GO:0005524; F:ATP binding; IEA:UniProtKB-KW. GO:0015817; P:histidine transport; ISA:EcoliWiki.	http://www.uniprot.org/uniprot/P07109
b2033	220.848	-1.244	-1.25204	0.117651	-10.5737	3.94565e-26	6.26662e-25	AAC75094	WBBJ_ECOLI	196	P37750; P76375;	Putative lipopolysaccharide biosynthesis O-acetyl transferase WbbJ;	FUNCTION: Putative O-acetyltransferase that transfers an O-acetyl group to the O antigen. PATHWAY: Bacterial outer membrane biogenesis; lipopolysaccharide biosynthesis. SIMILARITY: Belongs to the transferase hexapeptide repeat family. {ECO:0000305}.	GO:0005829; C:cytosol; IDA:EcoCyc. GO:0016746; F:transferase activity, transferring acyl groups; IEA:UniProtKB-KW. GO:0009103; P:lipopolysaccharide biosynthetic process; IEA:UniProtKB-UniPathway.	http://www.uniprot.org/uniprot/P37750
b3298	7742.37	-1.24574	-1.24685	0.043436	-28.6799	6.79628e-181	1.01944e-178	AAC76323	RS13_ECOLI	118	P0A7S9; P02369; Q2M6W3;	30S ribosomal protein S13;	FUNCTION: Located at the top of the head of the 30S subunit, it contacts several helices of the 16S rRNA. {ECO:0000269|PubMed:15308780}. FUNCTION: In the E.coli 70S ribosome in the initiation state (PubMed:12809609) was modeled to contact the 23S rRNA (bridge B1a) and protein L5 of the 50S subunit (bridge B1b), connecting the 2 subunits; bridge B1a is broken in the model with bound EF-G, while th…	GO:0005829; C:cytosol; IDA:EcoCyc. GO:0022627; C:cytosolic small ribosomal subunit; IDA:EcoliWiki. GO:0019843; F:rRNA binding; IEA:UniProtKB-HAMAP. GO:0003735; F:structural constituent of ribosome; IEA:InterPro. GO:0000049; F:tRNA binding; IEA:UniProtKB-HAMAP. GO:0042254; P:ribosome biogenesis; IBA:GO_Central. GO:0006412; P:translation; IBA:GO_Central.	http://www.uniprot.org/uniprot/P0A7S9
b0170	5354.9	-1.24823	-1.25014	0.0567628	-21.9902	3.57396e-107	2.3346e-105	AAC73281	EFTS_ECOLI	283	P0A6P1; P02997;	Elongation factor Ts;	FUNCTION: Associates with the EF-Tu.GDP complex and induces the exchange of GDP to GTP. It remains bound to the aminoacyl-tRNA.EF- Tu.GTP complex up to the GTP hydrolysis stage on the ribosome. FUNCTION: In case of infection by bacteriophage Qbeta, part of the viral RNA-dependent RNA polymerase complex. With EF-Tu may provide a stabilizing scaffold for the beta (catalytic) subunit, implicated in …	GO:0005737; C:cytoplasm; IDA:UniProtKB. GO:0005829; C:cytosol; IDA:EcoCyc. GO:0016020; C:membrane; IDA:UniProtKB. GO:0005085; F:guanyl-nucleotide exchange factor activity; IDA:EcoCyc. GO:0003746; F:translation elongation factor activity; IBA:GO_Central. GO:0008270; F:zinc ion binding; IDA:EcoliWiki.	http://www.uniprot.org/uniprot/P0A6P1
b2802	148.818	-1.25297	-1.26715	0.151033	-8.29599	1.07681e-16	1.14766e-15	AAC75844	FUCI_ECOLI	591	P69922; P11552; Q2MA32;	L-fucose isomerase;	FUNCTION: Converts the aldose L-fucose into the corresponding ketose L-fuculose. Is also able to convert D-arabinose into D- ribulose, but this isomerase has a higher affinity for fucose and fuculose than for arabinose and ribulose, respectively. CATALYTIC ACTIVITY: L-fucopyranose = L-fuculose. {ECO:0000269|PubMed:9367760}. CATALYTIC ACTIVITY: D-arabinose = D-ribulose. {ECO:0000269|PubMed:9367760…	GO:0005829; C:cytosol; IDA:UniProtKB. GO:0008790; F:arabinose isomerase activity; IDA:EcoCyc. GO:0042802; F:identical protein binding; IPI:IntAct. GO:0008736; F:L-fucose isomerase activity; IDA:EcoCyc. GO:0030145; F:manganese ion binding; IEA:UniProtKB-HAMAP. GO:0019571; P:D-arabinose catabolic process; IMP:EcoCyc. GO:0042355; P:L-fucose catabolic process; IMP:EcoCyc.	http://www.uniprot.org/uniprot/P69922
b2038	168.614	-1.26227	-1.27103	0.121616	-10.3792	3.08417e-25	4.78578e-24	AAC75099	RMLC_ECOLI	185	P37745;	dTDP-4-dehydrorhamnose 3,5-epimerase;	FUNCTION: Catalyzes the epimerization of the C3' and C5'positions of dTDP-6-deoxy-D-xylo-4-hexulose, forming dTDP-6-deoxy-L-lyxo-4- hexulose. {ECO:0000250}. CATALYTIC ACTIVITY: dTDP-4-dehydro-6-deoxy-alpha-D-glucose = dTDP- 4-dehydro-beta-L-rhamnose. PATHWAY: Carbohydrate biosynthesis; dTDP-L-rhamnose biosynthesis. PATHWAY: Bacterial outer membrane biogenesis; LPS O-antigen biosynthesis. SUBUNIT:…	GO:0005829; C:cytosol; IDA:EcoCyc. GO:0008830; F:dTDP-4-dehydrorhamnose 3,5-epimerase activity; ISS:UniProtKB. GO:0006974; P:cellular response to DNA damage stimulus; IMP:EcoCyc. GO:0019305; P:dTDP-rhamnose biosynthetic process; IEA:UniProtKB-UniPathway. GO:0045226; P:extracellular polysaccharide biosynthetic process; ISS:UniProtKB. GO:0009103; P:lipopolysaccharide biosynthetic process; ISS:UniPr…	http://www.uniprot.org/uniprot/P37745
b0423	246.001	-1.26492	-1.27195	0.110305	-11.4674	1.92342e-30	3.43165e-29	AAC73526	THII_ECOLI	482	P77718; Q2MC03;	tRNA sulfurtransferase;	FUNCTION: Catalyzes the ATP-dependent transfer of a sulfur to tRNA to produce 4-thiouridine in position 8 of tRNAs, which functions as a near-UV photosensor. Also catalyzes the transfer of sulfur to the sulfur carrier protein ThiS, forming ThiS-thiocarboxylate. This is a step in the synthesis of thiazole, in the thiamine biosynthesis pathway. The sulfur is donated as persulfide by IscS. {ECO:0000…	GO:0005829; C:cytosol; IDA:EcoCyc. GO:0005524; F:ATP binding; IEA:UniProtKB-HAMAP. GO:0016783; F:sulfurtransferase activity; IEA:UniProtKB-HAMAP. GO:0004810; F:tRNA adenylyltransferase activity; IEA:InterPro. GO:0000049; F:tRNA binding; IDA:EcoCyc. GO:0009228; P:thiamine biosynthetic process; IMP:EcoCyc. GO:0009229; P:thiamine diphosphate biosynthetic process; IEA:UniProtKB-UniPathway. GO:0052837…	http://www.uniprot.org/uniprot/P77718
b0641	412.998	-1.27194	-1.27666	0.0885382	-14.366	8.4611e-47	2.25444e-45	AAC73742	LPTE_ECOLI	193	P0ADC1; P10101; P77576;	LPS-assembly lipoprotein LptE {ECO:0000255|HAMAP-Rule:MF_01186};	FUNCTION: Together with LptD, is involved in the assembly of lipopolysaccharide (LPS) at the surface of the outer membrane. Required for the proper assembly of LptD. Binds LPS and may serve as the LPS recognition site at the outer membrane. {ECO:0000255|HAMAP-Rule:MF_01186, ECO:0000269|PubMed:16861298, ECO:0000269|PubMed:18424520, ECO:0000269|PubMed:20203010}. SUBUNIT: Component of the lipopolysa…	GO:0009279; C:cell outer membrane; IDA:EcoCyc. GO:0001530; F:lipopolysaccharide binding; IDA:EcoCyc. GO:0043165; P:Gram-negative-bacterium-type cell outer membrane assembly; IMP:EcoCyc. GO:0015920; P:lipopolysaccharide transport; IMP:EcoCyc.	http://www.uniprot.org/uniprot/P0ADC1
b2365	8.47725	-1.2826	-1.40212	0.423259	-3.03028	0.00244325	0.00768257	AAC75424	DSDX_ECOLI	445	P08555; P11693;	DsdX permease;	FUNCTION: Probable permease for an unknown substrate. {ECO:0000269|PubMed:7592420}. SUBCELLULAR LOCATION: Cell inner membrane; Multi-pass membrane protein. SIMILARITY: Belongs to the GntP permease family. {ECO:0000305}. CAUTION: An ORF called dsdC was originally (PubMed:3275618) assigned to the wrong DNA strand and thought to be a D-serine deaminase activator, it was then resequenced by Ref.2 and…	GO:0005887; C:integral component of plasma membrane; IDA:EcoliWiki. GO:0005886; C:plasma membrane; IDA:EcoCyc. GO:0042945; F:D-serine transmembrane transporter activity; ISS:EcoCyc. GO:0015128; F:gluconate transmembrane transporter activity; IBA:GO_Central. GO:0006974; P:cellular response to DNA damage stimulus; IEP:EcoliWiki. GO:0042942; P:D-serine transport; ISS:EcoCyc.	http://www.uniprot.org/uniprot/P08555
b3225	197.834	-1.28301	-1.29098	0.118564	-10.8213	2.72847e-27	4.45577e-26	AAC76257	NANA_ECOLI	297	P0A6L4; P06995; Q2M8Y8;	N-acetylneuraminate lyase;	FUNCTION: Catalyzes the reversible aldol cleavage of N- acetylneuraminic acid (sialic acid; Neu5Ac) to form pyruvate and N-acetylmannosamine (ManNAc) via a Schiff base intermediate. CATALYTIC ACTIVITY: N-acetylneuraminate = N-acetyl-D-mannosamine + pyruvate. ENZYME REGULATION: Inhibited by reduction with NaBH(4), and by Cu(2+) ions, p-chloromercuribenzoate and N-bromosuccinimide. BIOPHYSICOCHEMIC…	GO:0005829; C:cytosol; IDA:EcoCyc. GO:0042802; F:identical protein binding; IDA:EcoCyc. GO:0008747; F:N-acetylneuraminate lyase activity; IDA:EcoCyc. GO:0005975; P:carbohydrate metabolic process; IEA:UniProtKB-HAMAP. GO:0019262; P:N-acetylneuraminate catabolic process; IMP:EcoCyc.	http://www.uniprot.org/uniprot/P0A6L4
b3184	188.287	-1.28368	-1.3009	0.163075	-7.87169	3.49868e-15	3.42262e-14	AAC76216	YHBE_ECOLI	321	P0AA73; P28636; Q2M928;	Uncharacterized inner membrane transporter YhbE;	SUBCELLULAR LOCATION: Cell inner membrane; Multi-pass membrane protein. DISRUPTION PHENOTYPE: No visible effect on bacterial persistence. {ECO:0000269|PubMed:26051177}. SIMILARITY: Belongs to the EamA transporter family. {ECO:0000305}. SIMILARITY: Contains 2 EamA domains. {ECO:0000305}.	GO:0016021; C:integral component of membrane; IEA:UniProtKB-KW. GO:0005886; C:plasma membrane; IDA:EcoCyc. GO:0006810; P:transport; IEA:UniProtKB-KW.	http://www.uniprot.org/uniprot/P0AA73
b3310	6982.67	-1.2893	-1.2914	0.0585807	-22.0089	2.36574e-107	1.5707e-105	AAC76335	RL14_ECOLI	123	P0ADY3; P02411; Q2M6X5;	50S ribosomal protein L14 {ECO:0000255|HAMAP-Rule:MF_01367};	FUNCTION: This protein binds directly to 23S ribosomal RNA. In the E.coli 70S ribosome it has been modeled to make two contacts with the 16S rRNA of the 30S subunit, forming part of bridges B5 and B8, connecting the 2 subunits (PubMed:12809609). Although the protein undergoes significant rotation during the transition from an initiation to and EF-G bound state, the bridges remain stable. In the 3…	GO:0005829; C:cytosol; IDA:EcoCyc. GO:0022625; C:cytosolic large ribosomal subunit; IDA:EcoCyc. GO:0070180; F:large ribosomal subunit rRNA binding; IDA:EcoCyc. GO:0003735; F:structural constituent of ribosome; IBA:GO_Central. GO:0006412; P:translation; IEA:UniProtKB-HAMAP.	http://www.uniprot.org/uniprot/P0ADY3
b4599	136.118	-1.29096	-1.32256	0.198934	-6.4894	8.61769e-11	6.48729e-10	ABP93445	YNEM_ECOLI	31	A5A616;	Uncharacterized protein YneM;	SUBCELLULAR LOCATION: Cell inner membrane {ECO:0000305|PubMed:19121005, ECO:0000305|PubMed:21778229}; Single-pass membrane protein {ECO:0000269|PubMed:19121005, ECO:0000269|PubMed:21778229}. INDUCTION: Expressed during exponential phase (PubMed:19121005), induced by SDS/EDTA (envelope stress), at 45 degrees Celsius, repressed in minimal glucose or glycerol medium and by the thiol oxidant diamide …	GO:0016021; C:integral component of membrane; IEA:UniProtKB-KW. GO:0005886; C:plasma membrane; IDA:EcoCyc.	http://www.uniprot.org/uniprot/A5A616
b1777	141.47	-1.29329	-1.31184	0.164998	-7.83823	4.56951e-15	4.44868e-14	AAC74847	YEAC_ECOLI	90	P76231; Q2MB31;	Uncharacterized protein YeaC;			http://www.uniprot.org/uniprot/P76231
b3224	49.8013	-1.30021	-1.32406	0.200585	-6.48209	9.04604e-11	6.78453e-10	AAC76256	NANT_ECOLI	496	P41036; P76675; Q2M8Y9;	Putative sialic acid transporter;	FUNCTION: May be a sugar-cation symporter involved in sialic acid transport as it is required for sialic acid uptake. SUBCELLULAR LOCATION: Cell inner membrane; Multi-pass membrane protein. INDUCTION: By N-acetylneuraminate. SIMILARITY: Belongs to the major facilitator superfamily. Sugar transporter (TC 2.A.1.1) family. Sialic acid transporter (TC 2.A.1.12.1) subfamily. {ECO:0000305}. SEQUENCE CA…	GO:0016021; C:integral component of membrane; IEA:UniProtKB-KW. GO:0005886; C:plasma membrane; IDA:EcoCyc. GO:0015136; F:sialic acid transmembrane transporter activity; IDA:EcoCyc. GO:0015538; F:sialic acid:proton symporter activity; IEA:UniProtKB-HAMAP. GO:0005351; F:sugar:proton symporter activity; IDA:EcoCyc. GO:0015739; P:sialic acid transport; IDA:EcoCyc.	http://www.uniprot.org/uniprot/P41036
b2142	19.957	-1.30074	-1.34439	0.280951	-4.62978	3.66061e-06	1.76494e-05	AAC75203	YOHK_ECOLI	231	P0AD19; P33373; Q2MAT7;	Inner membrane protein YohK;	SUBCELLULAR LOCATION: Cell inner membrane; Multi-pass membrane protein. SIMILARITY: Belongs to the YohK (E.coli)/YwbG (IPA-22R) (B.subtilis) family. {ECO:0000305}.	GO:0016021; C:integral component of membrane; IEA:UniProtKB-KW. GO:0005886; C:plasma membrane; IDA:EcoCyc.	http://www.uniprot.org/uniprot/P0AD19
b0461	94.5638	-1.30167	-1.31707	0.16005	-8.13287	4.19238e-16	4.32039e-15	AAC73563	TOMB_ECOLI	124	P0AAR0; P37611; P75708; Q2MBW6;	Hha toxicity modulator TomB;	FUNCTION: Attenuates Hha toxicity and regulates biofilm formation. Binds to various coding and intergenic regions of genomic DNA. {ECO:0000269|PubMed:16317765, ECO:0000269|PubMed:18545668}. SUBCELLULAR LOCATION: Cytoplasm {ECO:0000305}. INDUCTION: Expression is autoregulated (Probable). Induced during biofilm formation. {ECO:0000269|PubMed:14727089, ECO:0000269|PubMed:18545668, ECO:0000305}. DISR…	GO:0005737; C:cytoplasm; IEA:UniProtKB-SubCell. GO:0003677; F:DNA binding; IDA:EcoCyc. GO:0044010; P:single-species biofilm formation; IEP:EcoCyc.	http://www.uniprot.org/uniprot/P0AAR0
b4154	239.337	-1.30236	-1.31023	0.114571	-11.3673	6.08353e-30	1.07591e-28	AAC77114	FRDA_ECOLI	602	P00363; Q2M6E8;	Fumarate reductase flavoprotein subunit;	FUNCTION: Two distinct, membrane-bound, FAD-containing enzymes are responsible for the catalysis of fumarate and succinate interconversion; the fumarate reductase is used in anaerobic growth, and the succinate dehydrogenase is used in aerobic growth. CATALYTIC ACTIVITY: Succinate + a quinone = fumarate + a quinol. {ECO:0000269|PubMed:11850430}. COFACTOR: Name=FAD; Xref=ChEBI:CHEBI:57692; Note=Bin…	GO:0005829; C:cytosol; IDA:EcoCyc. GO:0016020; C:membrane; IDA:UniProtKB. GO:0045284; C:plasma membrane fumarate reductase complex; IDA:EcoCyc. GO:0009055; F:electron carrier activity; IDA:EcoCyc. GO:0071949; F:FAD binding; IDA:EcoCyc. GO:0000104; F:succinate dehydrogenase activity; IDA:EcoCyc. GO:0009061; P:anaerobic respiration; IMP:EcoCyc. GO:0044780; P:bacterial-type flagellum assembly; IMP:E…	http://www.uniprot.org/uniprot/P00363
b4678	19.7561	-1.3026	-1.39289	0.34247	-3.80353	0.000142646	0.000557641	ACO59998	YOEI_ECOLI	20	C1P606;	Uncharacterized protein YoeI;	INDUCTION: In exponential phase (PubMed:19121005) repressed in minimal glycerol medium, repressed in low oxygen (PubMed:19734316) (at protein level). {ECO:0000269|PubMed:19121005, ECO:0000269|PubMed:19734316}.		http://www.uniprot.org/uniprot/C1P606
b2508	702.618	-1.30319	-1.30931	0.10093	-12.9119	3.85685e-38	8.35306e-37	AAC75561	IMDH_ECOLI	488	P0ADG7; P06981; P76574; P78202;	Inosine-5'-monophosphate dehydrogenase {ECO:0000255|HAMAP-Rule:MF_01964};	FUNCTION: Catalyzes the conversion of inosine 5'-phosphate (IMP) to xanthosine 5'-phosphate (XMP), the first committed and rate- limiting step in the de novo synthesis of guanine nucleotides, and therefore plays an important role in the regulation of cell growth. {ECO:0000255|HAMAP-Rule:MF_01964, ECO:0000269|PubMed:9341229}. CATALYTIC ACTIVITY: Inosine 5'-phosphate + NAD(+) + H(2)O = xanthosine 5…	GO:0005829; C:cytosol; IDA:UniProtKB. GO:0042802; F:identical protein binding; IDA:EcoCyc. GO:0003938; F:IMP dehydrogenase activity; IDA:EcoCyc. GO:0046872; F:metal ion binding; IEA:UniProtKB-HAMAP. GO:0000166; F:nucleotide binding; IEA:UniProtKB-HAMAP. GO:0006177; P:GMP biosynthetic process; IEA:UniProtKB-HAMAP.	http://www.uniprot.org/uniprot/P0ADG7
b1717	4638.53	-1.30811	-1.31163	0.0753252	-17.3661	1.48974e-67	5.8577e-66	AAC74787	RL35_ECOLI	65	P0A7Q1; P07085; P78275;	50S ribosomal protein L35;	MASS SPECTROMETRY: Mass=7158.0; Method=MALDI; Range=2-65; Evidence={ECO:0000269|PubMed:10094780}; SIMILARITY: Belongs to the ribosomal protein L35P family. {ECO:0000305}. SEQUENCE CAUTION: Sequence=V00291; Type=Frameshift; Positions=6; Evidence={ECO:0000305};	GO:0022625; C:cytosolic large ribosomal subunit; IDA:EcoCyc. GO:0003735; F:structural constituent of ribosome; IDA:EcoCyc. GO:0006412; P:translation; IEA:UniProtKB-HAMAP.	http://www.uniprot.org/uniprot/P0A7Q1
b1716	4667.53	-1.3091	-1.31286	0.0776594	-16.8569	9.33347e-64	3.34518e-62	AAC74786	RL20_ECOLI	118	P0A7L3; P02421; Q47253;	50S ribosomal protein L20;	FUNCTION: One of the primary rRNA binding proteins, it binds close to the 5'-end of the 23S rRNA. It is important during the early stages of 50S assembly. {ECO:0000269|PubMed:3298242}. SUBUNIT: Part of the 50S ribosomal subunit. Contacts L21 (PubMed:2665813). {ECO:0000269|PubMed:2665813}. MASS SPECTROMETRY: Mass=13366.9; Method=MALDI; Range=2-118; Evidence={ECO:0000269|PubMed:10094780}; SIMILARIT…	GO:0005829; C:cytosol; IDA:EcoCyc. GO:0022625; C:cytosolic large ribosomal subunit; IDA:EcoCyc. GO:0019843; F:rRNA binding; IEA:UniProtKB-HAMAP. GO:0003735; F:structural constituent of ribosome; IDA:EcoCyc. GO:0000900; F:translation repressor activity, nucleic acid binding; IDA:EcoCyc. GO:0000027; P:ribosomal large subunit assembly; IDA:EcoCyc. GO:0006412; P:translation; IEA:InterPro.	http://www.uniprot.org/uniprot/P0A7L3
b1451	44.1827	-1.30973	-1.34923	0.239531	-5.46791	4.55379e-08	2.73633e-07	AAC74533	YNCD_ECOLI	700	P76115; Q2MBB2;	Probable TonB-dependent receptor YncD;	FUNCTION: Probable receptor, TonB-dependent. SUBCELLULAR LOCATION: Cell outer membrane {ECO:0000305}; Peripheral membrane protein {ECO:0000305}. SIMILARITY: Belongs to the TonB-dependent receptor family. {ECO:0000305}.	GO:0009279; C:cell outer membrane; IBA:GO_Central. GO:0016021; C:integral component of membrane; IEA:UniProtKB-KW. GO:0005506; F:iron ion binding; IEA:InterPro. GO:0004872; F:receptor activity; IEA:InterPro. GO:0015344; F:siderophore uptake transmembrane transporter activity; IBA:GO_Central.	http://www.uniprot.org/uniprot/P76115
b2149	124.142	-1.31097	-1.32698	0.156083	-8.39922	4.49461e-17	4.91978e-16	AAC75210	MGLA_ECOLI	506	P0AAG8; P23199; P76442; Q2MAT0;	Galactose/methyl galactoside import ATP-binding protein MglA {ECO:0000255|HAMAP-Rule:MF_01717};	FUNCTION: Part of the ABC transporter complex MglABC involved in galactose/methyl galactoside import. Responsible for energy coupling to the transport system (Probable). {ECO:0000305|PubMed:4910389, ECO:0000305|PubMed:6294056, ECO:0000305|PubMed:6807987}. CATALYTIC ACTIVITY: ATP + H(2)O + monosaccharide(Out) = ADP + phosphate + monosaccharide(In). {ECO:0000255|HAMAP-Rule:MF_01717}. SUBUNIT: The c…	GO:0043190; C:ATP-binding cassette (ABC) transporter complex; IEA:UniProtKB-HAMAP. GO:0005886; C:plasma membrane; IDA:EcoCyc. GO:0005524; F:ATP binding; IEA:UniProtKB-HAMAP. GO:0005354; F:galactose transmembrane transporter activity; IMP:EcoCyc. GO:0015407; F:monosaccharide-transporting ATPase activity; IEA:UniProtKB-EC. GO:0006974; P:cellular response to DNA damage stimulus; IEP:EcoliWiki. GO:00…	http://www.uniprot.org/uniprot/P0AAG8
b4561	7.08545	-1.31395	-1.48825	0.466315	-2.81774	0.00483628	0.0141524	EBT00001514474	ERROR: unable to map TXNAME or GENEID to any protein in UniProt DB
b2517	383.382	-1.31573	-1.3228	0.102194	-12.8748	6.23972e-38	1.34419e-36	AAC75570	RLMN_ECOLI	384	P36979;	Dual-specificity RNA methyltransferase RlmN;	FUNCTION: Specifically methylates position 2 of adenine 2503 in 23S rRNA and position 2 of adenine 37 in tRNAs. m2A2503 modification seems to play a crucial role in the proofreading step occurring at the peptidyl transferase center and thus would serve to optimize ribosomal fidelity. Unmodified tRNA is not a suitable substrate for RlmN, which suggests that RlmN works in a late step during tRNA ma…	GO:0005829; C:cytosol; IDA:EcoCyc. GO:0051539; F:4 iron, 4 sulfur cluster binding; IDA:EcoCyc. GO:0046872; F:metal ion binding; IEA:UniProtKB-KW. GO:0070040; F:rRNA (adenine-C2-)-methyltransferase activity; IDA:EcoCyc. GO:0019843; F:rRNA binding; IEA:UniProtKB-HAMAP. GO:0002935; F:tRNA (adenine-C2-)-methyltransferase activity; IDA:UniProtKB. GO:0000049; F:tRNA binding; IDA:UniProtKB. GO:0046677; …	http://www.uniprot.org/uniprot/P36979
b3297	6122.55	-1.31759	-1.31999	0.0619468	-21.2697	2.16609e-100	1.34964e-98	AAC76322	RS11_ECOLI	129	P0A7R9; P02366; Q2M6W2;	30S ribosomal protein S11;	FUNCTION: Located on the platform of the 30S subunit, it bridges several disparate RNA helices of the 16S rRNA. Forms part of the Shine-Dalgarno cleft in the 70S ribosome (By similarity). {ECO:0000250}. SUBUNIT: Part of the 30S ribosomal subunit. Interacts with proteins S7 and S18 (By similarity). Cross-links to IF-3. {ECO:0000250}. MASS SPECTROMETRY: Mass=13727.7; Method=MALDI; Range=2-129; Evid…	GO:0005829; C:cytosol; IDA:EcoCyc. GO:0022627; C:cytosolic small ribosomal subunit; IDA:EcoliWiki. GO:0048027; F:mRNA 5'-UTR binding; IBA:GO_Central. GO:0070181; F:small ribosomal subunit rRNA binding; IDA:EcoliWiki. GO:0003735; F:structural constituent of ribosome; IDA:EcoliWiki. GO:0000462; P:maturation of SSU-rRNA from tricistronic rRNA transcript (SSU-rRNA, 5.8S rRNA, LSU-rRNA); IBA:GO_Centra…	http://www.uniprot.org/uniprot/P0A7R9
b0409	567.011	-1.32073	-1.32434	0.0771139	-17.127	9.34161e-66	3.5031e-64	AAC73512	SECF_ECOLI	323	P0AG93; P19674; P77113; Q2MC17;	Protein translocase subunit SecF;	FUNCTION: Part of the Sec protein translocase complex. Interacts with the SecYEG preprotein conducting channel. SecDF uses the proton motive force (PMF) to complete protein translocation after the ATP-dependent function of SecA. The large periplasmic domain is thought to have a base and head domain joined by a hinge; movement of the hinge may be coupled to both proton transport and protein export…	GO:0005887; C:integral component of plasma membrane; IBA:GO_Central. GO:0005622; C:intracellular; IEA:GOC. GO:0005886; C:plasma membrane; IDA:EcoCyc. GO:0015450; F:P-P-bond-hydrolysis-driven protein transmembrane transporter activity; IEA:InterPro. GO:0065002; P:intracellular protein transmembrane transport; IEA:UniProtKB-HAMAP. GO:0006605; P:protein targeting; IEA:UniProtKB-HAMAP. GO:0015031; P:…	http://www.uniprot.org/uniprot/P0AG93
b0799	155.906	-1.32412	-1.34076	0.152567	-8.67898	3.99335e-18	4.72897e-17	AAC73886	DING_ECOLI	716	P27296;	Probable ATP-dependent helicase DinG;	FUNCTION: Probable helicase involved in DNA repair and perhaps also replication. CATALYTIC ACTIVITY: ATP + H(2)O = ADP + phosphate. COFACTOR: Name=[4Fe-4S] cluster; Xref=ChEBI:CHEBI:49883; Evidence={ECO:0000269|PubMed:19074432}; Note=Binds 1 [4Fe-4S] cluster. {ECO:0000269|PubMed:19074432}; INTERACTION: P0AGE0:ssb; NbExp=2; IntAct=EBI-1114590, EBI-1118620; DOMAIN: 4Fe-4S iron-sulfur-binding is req…	GO:0051539; F:4 iron, 4 sulfur cluster binding; IDA:EcoCyc. GO:0005524; F:ATP binding; IEA:UniProtKB-KW. GO:0004003; F:ATP-dependent DNA helicase activity; IDA:EcoCyc. GO:0033680; F:ATP-dependent DNA/RNA helicase activity; IDA:EcoCyc. GO:0016887; F:ATPase activity; IDA:EcoliWiki. GO:0003677; F:DNA binding; IEA:UniProtKB-KW. GO:0003678; F:DNA helicase activity; IDA:EcoliWiki. GO:0046872; F:metal i…	http://www.uniprot.org/uniprot/P27296
b4005	123.833	-1.32525	-1.34741	0.179554	-7.38077	1.57379e-13	1.43233e-12	AAC76979	PUR2_ECOLI	429	P15640; Q2M8U2;	Phosphoribosylamine--glycine ligase;	CATALYTIC ACTIVITY: ATP + 5-phospho-D-ribosylamine + glycine = ADP + phosphate + N(1)-(5-phospho-D-ribosyl)glycinamide. COFACTOR: Name=Mg(2+); Xref=ChEBI:CHEBI:18420; Evidence={ECO:0000250}; Name=Mn(2+); Xref=ChEBI:CHEBI:29035; Evidence={ECO:0000250}; Note=Binds 1 Mg(2+) or Mn(2+) ion per subunit. {ECO:0000250}; PATHWAY: Purine metabolism; IMP biosynthesis via de novo pathway; N(1)-(5-phospho-D-r…	GO:0005524; F:ATP binding; IDA:EcoliWiki. GO:0042623; F:ATPase activity, coupled; IDA:EcoliWiki. GO:0000287; F:magnesium ion binding; IEA:UniProtKB-HAMAP. GO:0030145; F:manganese ion binding; IEA:UniProtKB-HAMAP. GO:0004637; F:phosphoribosylamine-glycine ligase activity; IDA:EcoCyc. GO:0006189; P:'de novo' IMP biosynthetic process; IEA:UniProtKB-HAMAP. GO:0006974; P:cellular response to DNA damag…	http://www.uniprot.org/uniprot/P15640
b4152	39.4065	-1.3346	-1.3641	0.220981	-6.03943	1.54656e-09	1.04742e-08	AAC77112	FRDC_ECOLI	131	P0A8Q0; P03805; Q2M6F0;	Fumarate reductase subunit C;	FUNCTION: Seems to be involved in the anchoring of the catalytic components of the fumarate reductase complex to the cytoplasmic membrane. SUBUNIT: Part of an enzyme complex containing four subunits: a flavoprotein (FrdA), an iron-sulfur protein (FrdB), and two hydrophobic anchor proteins (FrdC and FrdD). SUBCELLULAR LOCATION: Cell inner membrane; Multi-pass membrane protein. SIMILARITY: Belongs …	GO:0016021; C:integral component of membrane; IEA:UniProtKB-KW. GO:0005886; C:plasma membrane; IDA:EcoCyc. GO:0045284; C:plasma membrane fumarate reductase complex; IDA:EcoCyc. GO:0008177; F:succinate dehydrogenase (ubiquinone) activity; IMP:EcoCyc. GO:0000104; F:succinate dehydrogenase activity; IDA:EcoCyc. GO:0009061; P:anaerobic respiration; IMP:EcoCyc. GO:0044780; P:bacterial-type flagellum a…	http://www.uniprot.org/uniprot/P0A8Q0
b3986	8081.25	-1.33466	-1.33803	0.0728913	-18.3103	6.84607e-75	3.08073e-73	AAC76960	RL7_ECOLI	121	P0A7K2; P02392; Q2M8S2;	50S ribosomal protein L7/L12 {ECO:0000255|HAMAP-Rule:MF_00368};	FUNCTION: The binding site for several of the GTPase factors involved in protein synthesis (IF-2, EF-Tu, EF-G and RF3). Is thus essential for accurate translation. Deletion of 1 of the L12 dimers from the ribosome (by deleting the binding site on L10) leads to decreased IF-2 association with the 70S ribosome and decreased stimulation of the GTPase activity of EF-G. {ECO:0000269|PubMed:15989950, E…	GO:0005829; C:cytosol; IDA:EcoCyc. GO:0022625; C:cytosolic large ribosomal subunit; IDA:EcoliWiki. GO:0003735; F:structural constituent of ribosome; IBA:GO_Central. GO:0006412; P:translation; IBA:GO_Central.	http://www.uniprot.org/uniprot/P0A7K2
b0380	42.6832	-1.33743	-1.3692	0.222176	-6.01967	1.74771e-09	1.1797e-08	AAC73483	YAIZ_ECOLI	70	P0AAQ0; P77273; Q2MC45;	Uncharacterized protein YaiZ;	SUBCELLULAR LOCATION: Cell membrane {ECO:0000305}; Multi-pass membrane protein {ECO:0000305}. SEQUENCE CAUTION: Sequence=AAB18103.1; Type=Erroneous initiation; Note=Translation N-terminally shortened.; Evidence={ECO:0000305};	GO:0016021; C:integral component of membrane; IEA:UniProtKB-KW. GO:0005886; C:plasma membrane; IEA:UniProtKB-SubCell.	http://www.uniprot.org/uniprot/P0AAQ0
b4238	377.383	-1.33866	-1.34539	0.104736	-12.7813	2.08664e-37	4.42455e-36	AAC77195	NRDD_ECOLI	712	P28903; Q2M669;	Anaerobic ribonucleoside-triphosphate reductase;	CATALYTIC ACTIVITY: 2'-deoxyribonucleoside triphosphate + thioredoxin disulfide + H(2)O = ribonucleoside triphosphate + thioredoxin. {ECO:0000269|PubMed:12655046}. SUBUNIT: Tetramer consisting of 2 alpha (NrdD) and 2 beta (NrdG) subunits. INDUCTION: Probably by NrdD-activating enzyme under anaerobic conditions by generation of an organic free radical. Exposure of activated NrdD to oxygen may resu…	GO:0031250; C:anaerobic ribonucleoside-triphosphate reductase complex; IMP:EcoliWiki. GO:0005524; F:ATP binding; IEA:UniProtKB-KW. GO:0051065; F:CTP reductase activity; IDA:EcoCyc. GO:0008998; F:ribonucleoside-triphosphate reductase activity; IDA:EcoCyc. GO:0008270; F:zinc ion binding; IDA:EcoCyc. GO:0006260; P:DNA replication; IEA:InterPro. GO:0015949; P:nucleobase-containing small molecule inte…	http://www.uniprot.org/uniprot/P28903
b2235	1400.72	-1.34066	-1.34475	0.0761073	-17.6154	1.87697e-69	7.52647e-68	AAC75295	RIR2_ECOLI	376	P69924; P00453;	Ribonucleoside-diphosphate reductase 1 subunit beta;	FUNCTION: Provides the precursors necessary for DNA synthesis. Catalyzes the biosynthesis of deoxyribonucleotides from the corresponding ribonucleotides. R2 contains the tyrosyl radical required for catalysis. CATALYTIC ACTIVITY: 2'-deoxyribonucleoside diphosphate + thioredoxin disulfide + H(2)O = ribonucleoside diphosphate + thioredoxin. {ECO:0000255|PROSITE-ProRule:PRU10014}. COFACTOR: Name=Fe …	GO:0005737; C:cytoplasm; IDA:EcoliWiki. GO:0005829; C:cytosol; IDA:UniProtKB. GO:0005971; C:ribonucleoside-diphosphate reductase complex; IDA:EcoliWiki. GO:0042802; F:identical protein binding; IPI:IntAct. GO:0005506; F:iron ion binding; IDA:EcoCyc. GO:0004748; F:ribonucleoside-diphosphate reductase activity, thioredoxin disulfide as acceptor; IEA:UniProtKB-EC. GO:0009186; P:deoxyribonucleoside d…	http://www.uniprot.org/uniprot/P69924
b2568	544.164	-1.34088	-1.34576	0.086594	-15.4847	4.40362e-54	1.28307e-52	AAC75621	LEP_ECOLI	324	P00803; P78098; Q2MAG2;	Signal peptidase I;	CATALYTIC ACTIVITY: Cleavage of hydrophobic, N-terminal signal or leader sequences from secreted and periplasmic proteins. SUBCELLULAR LOCATION: Cell inner membrane {ECO:0000269|PubMed:21778229}; Multi-pass membrane protein {ECO:0000269|PubMed:21778229}. SIMILARITY: Belongs to the peptidase S26 family. {ECO:0000305}.	GO:0016021; C:integral component of membrane; IDA:EcoliWiki. GO:0005887; C:integral component of plasma membrane; IDA:EcoCyc. GO:0005886; C:plasma membrane; IDA:EcoliWiki. GO:0004175; F:endopeptidase activity; IDA:EcoCyc. GO:0008233; F:peptidase activity; IDA:EcoliWiki. GO:0004252; F:serine-type endopeptidase activity; IMP:EcoCyc. GO:0015643; F:toxic substance binding; IMP:EcoliWiki. GO:0016485; …	http://www.uniprot.org/uniprot/P00803
b0634	131.125	-1.34152	-1.35228	0.135095	-9.93019	3.0767e-23	4.48224e-22	AAC73735	RODA_ECOLI	370	P0ABG7; P13409; P15035;	Rod shape-determining protein RodA;	FUNCTION: Required for the maintenance of the rod cell shape. Required for the expression of the enzymatic activity of the penicillin-binding protein 2 (PBP2). {ECO:0000269|PubMed:2644207}. SUBCELLULAR LOCATION: Cell inner membrane; Multi-pass membrane protein. SIMILARITY: Belongs to the SEDS family. RodA subfamily. {ECO:0000305}.	GO:0016021; C:integral component of membrane; IEA:UniProtKB-KW. GO:0005886; C:plasma membrane; IDA:EcoCyc. GO:0007049; P:cell cycle; IEA:InterPro. GO:0051301; P:cell division; IEA:InterPro. GO:0008360; P:regulation of cell shape; IMP:EcoliWiki.	http://www.uniprot.org/uniprot/P0ABG7
b0682	5.32814	-1.34402	-1.60642	0.533127	-2.52102	0.0117015	0.0305355	AAC73776	CHIQ_ECOLI	108	P75734;	Uncharacterized lipoprotein ChiQ;	SUBCELLULAR LOCATION: Cell membrane {ECO:0000305|PubMed:12876315}; Lipid-anchor {ECO:0000305|PubMed:12876315}. INDUCTION: In the absence of chitobiose, expression of chiPQ is silenced by the MicM small regulatory RNA (sRNA), which sequesters the ribosome binding site of the chiPQ mRNA by an antisense mechanism. In the presence of chitosugars, the chbBCARFG chitobiose operon is induced and acts as…	GO:0005886; C:plasma membrane; IEA:UniProtKB-SubCell.	http://www.uniprot.org/uniprot/P75734
b0728	1286.09	-1.34511	-1.34893	0.07547	-17.8231	4.67316e-71	1.91175e-69	AAC73822	SUCC_ECOLI	388	P0A836; P07460;	Succinate--CoA ligase [ADP-forming] subunit beta {ECO:0000255|HAMAP-Rule:MF_00558};	FUNCTION: During aerobic metabolism it functions in the citric acid cycle, coupling the hydrolysis of succinyl-CoA to the synthesis of ATP and thus represents an important site of substrate-level phosphorylation. It can also function in the other direction for anabolic purposes, and this may be particularly important for providing succinyl-CoA during anaerobic growth when the oxidative route from…	GO:0005737; C:cytoplasm; IDA:UniProtKB. GO:0005829; C:cytosol; IDA:EcoCyc. GO:0009361; C:succinate-CoA ligase complex (ADP-forming); IDA:EcoCyc. GO:0005524; F:ATP binding; IEA:UniProtKB-HAMAP. GO:0000287; F:magnesium ion binding; IEA:UniProtKB-HAMAP. GO:0030145; F:manganese ion binding; IEA:UniProtKB-HAMAP. GO:0004775; F:succinate-CoA ligase (ADP-forming) activity; IMP:EcoliWiki. GO:0006099; P:tr…	http://www.uniprot.org/uniprot/P0A836
b1632	43.336	-1.34648	-1.3789	0.221252	-6.08574	1.15955e-09	8.00031e-09	AAC74704	RSXE_ECOLI	231	P77179;	Electron transport complex subunit RsxE {ECO:0000255|HAMAP-Rule:MF_00478};	FUNCTION: Part of a membrane complex involved in electron transport. Required to maintain the reduced state of SoxR. {ECO:0000255|HAMAP-Rule:MF_00478, ECO:0000269|PubMed:12773378}. SUBUNIT: Composed of six subunits; RsxA, RsxB, RsxC, RsxD, RsxE and RsxG. {ECO:0000305|PubMed:12773378}. SUBCELLULAR LOCATION: Cell inner membrane {ECO:0000255|HAMAP- Rule:MF_00478, ECO:0000269|PubMed:15919996}; Multi-…	GO:0016021; C:integral component of membrane; IEA:UniProtKB-KW. GO:0005886; C:plasma membrane; IDA:EcoCyc. GO:0022900; P:electron transport chain; IEA:InterPro.	http://www.uniprot.org/uniprot/P77179
b2510	27.1466	-1.35413	-1.39579	0.262134	-5.16579	2.39431e-07	1.35244e-06	AAC75563	YFGJ_ECOLI	71	P76575; Q2MAH8;	Uncharacterized protein YfgJ;			http://www.uniprot.org/uniprot/P76575
b0951	118.179	-1.35413	-1.36941	0.160526	-8.43559	3.29536e-17	3.6465e-16	AAC74037	PQIB_ECOLI	546	P43671; P77534;	Paraquat-inducible protein B;	SUBCELLULAR LOCATION: Cell membrane {ECO:0000305}; Single-pass membrane protein {ECO:0000305}. INDUCTION: By paraquat. SIMILARITY: Belongs to the PqiB family. {ECO:0000305}.	GO:0016021; C:integral component of membrane; IEA:UniProtKB-KW. GO:0005886; C:plasma membrane; IEA:UniProtKB-SubCell.	http://www.uniprot.org/uniprot/P43671
b2039	518.799	-1.35448	-1.35864	0.081141	-16.693	1.47472e-62	5.14882e-61	AAC75100	RMLA1_ECOLI	293	P37744; P78081;	Glucose-1-phosphate thymidylyltransferase 1;	FUNCTION: Catalyzes the formation of dTDP-glucose, from dTTP and glucose 1-phosphate, as well as its pyrophosphorolysis. {ECO:0000269|PubMed:11697907}. CATALYTIC ACTIVITY: dTTP + alpha-D-glucose 1-phosphate = diphosphate + dTDP-alpha-D-glucose. {ECO:0000269|PubMed:11697907}. COFACTOR: Name=Mg(2+); Xref=ChEBI:CHEBI:18420; Evidence={ECO:0000269|PubMed:11697907}; Note=Binds 1 Mg(2+) ion per subunit.…	GO:0005829; C:cytosol; IDA:UniProtKB. GO:0008879; F:glucose-1-phosphate thymidylyltransferase activity; IDA:EcoCyc. GO:0042802; F:identical protein binding; IDA:EcoCyc. GO:0046872; F:metal ion binding; IDA:EcoCyc. GO:0019305; P:dTDP-rhamnose biosynthetic process; IEA:UniProtKB-UniPathway. GO:0045226; P:extracellular polysaccharide biosynthetic process; IEA:InterPro. GO:0009243; P:O antigen biosyn…	http://www.uniprot.org/uniprot/P37744
b0729	904.185	-1.36154	-1.36666	0.0869133	-15.6655	2.60577e-55	7.81731e-54	AAC73823	SUCD_ECOLI	289	P0AGE9; P07459;	Succinate--CoA ligase [ADP-forming] subunit alpha;	FUNCTION: During aerobic metabolism it functions in the citric acid cycle, coupling the hydrolysis of succinyl-CoA to the synthesis of ATP and thus represents an important site of substrate-level phosphorylation. It can also function in the other direction for anabolic purposes, and this may be particularly important for providing succinyl-CoA during anaerobic growth when the oxidative route from…	GO:0005737; C:cytoplasm; IDA:UniProtKB. GO:0005829; C:cytosol; IDA:EcoCyc. GO:0009361; C:succinate-CoA ligase complex (ADP-forming); IDA:EcoCyc. GO:0005524; F:ATP binding; IEA:UniProtKB-KW. GO:0048037; F:cofactor binding; IEA:InterPro. GO:0004775; F:succinate-CoA ligase (ADP-forming) activity; IBA:GO_Central. GO:0009142; P:nucleoside triphosphate biosynthetic process; IBA:GO_Central. GO:0046777; …	http://www.uniprot.org/uniprot/P0AGE9
b3674	19.6367	-1.36222	-1.41481	0.297997	-4.57126	4.84794e-06	2.29639e-05	AAC76697	YIDF_ECOLI	165	P31443; P76730; Q2M7Y7;	Uncharacterized protein YidF;			http://www.uniprot.org/uniprot/P31443
b3321	4519.72	-1.36336	-1.38091	0.162793	-8.37482	5.53072e-17	5.98915e-16	AAC76346	RS10_ECOLI	103	P0A7R5; P02364; Q2M6Y6;	30S ribosomal protein S10;	FUNCTION: Involved in the binding of tRNA to the ribosomes. SUBUNIT: Part of the 30S ribosomal subunit. {ECO:0000250}. INTERACTION: P0A780:nusB; NbExp=5; IntAct=EBI-544602, EBI-555387; P0AA43:rsuA; NbExp=2; IntAct=EBI-544602, EBI-557810; MASS SPECTROMETRY: Mass=11734.5; Method=MALDI; Range=1-103; Evidence={ECO:0000269|PubMed:10094780}; SIMILARITY: Belongs to the ribosomal protein S10P family. {EC…	GO:0005829; C:cytosol; IDA:EcoCyc. GO:0022627; C:cytosolic small ribosomal subunit; IDA:EcoliWiki. GO:0003735; F:structural constituent of ribosome; IBA:GO_Central. GO:0001072; F:transcription antitermination factor activity, RNA binding; IDA:EcoCyc. GO:0000049; F:tRNA binding; IEA:UniProtKB-HAMAP. GO:0031564; P:transcription antitermination; IDA:EcoCyc. GO:0006412; P:translation; IEA:UniProtKB-H…	http://www.uniprot.org/uniprot/P0A7R5
b2234	4006.15	-1.36359	-1.36699	0.0689367	-19.7803	4.3973e-87	2.3433e-85	AAC75294	RIR1_ECOLI	761	P00452; P78088; P78177;	Ribonucleoside-diphosphate reductase 1 subunit alpha;	FUNCTION: Provides the precursors necessary for DNA synthesis. Catalyzes the biosynthesis of deoxyribonucleotides from the corresponding ribonucleotides. R1 contains the binding sites for both substrates and allosteric effectors and carries out the actual reduction of the ribonucleotide. It also provides redox- active cysteines. CATALYTIC ACTIVITY: 2'-deoxyribonucleoside diphosphate + thioredoxin…	GO:0005829; C:cytosol; IDA:EcoCyc. GO:0005971; C:ribonucleoside-diphosphate reductase complex; IDA:EcoliWiki. GO:0005524; F:ATP binding; IDA:EcoliWiki. GO:0004748; F:ribonucleoside-diphosphate reductase activity, thioredoxin disulfide as acceptor; IDA:EcoCyc. GO:0009263; P:deoxyribonucleotide biosynthetic process; IDA:EcoliWiki. GO:0006260; P:DNA replication; IEA:UniProtKB-UniPathway. GO:0015949;…	http://www.uniprot.org/uniprot/P00452
b0820	410.783	-1.36537	-1.37072	0.0889674	-15.3469	3.71754e-53	1.0678e-51	AAC73907	YBIT_ECOLI	530	P0A9U3; P75790;	Uncharacterized ABC transporter ATP-binding protein YbiT;	INTERACTION: P0AAH8:sapF; NbExp=2; IntAct=EBI-558999, EBI-558765; SIMILARITY: Belongs to the ABC transporter superfamily. ABCF family. EF3 subfamily. {ECO:0000305}. SIMILARITY: Contains 2 ABC transporter domains. {ECO:0000255|PROSITE-ProRule:PRU00434}.	GO:0005524; F:ATP binding; IEA:UniProtKB-KW. GO:0016887; F:ATPase activity; IEA:InterPro. GO:0009409; P:response to cold; IEP:EcoCyc. GO:0006810; P:transport; IEA:UniProtKB-KW.	http://www.uniprot.org/uniprot/P0A9U3
b3985	11167.5	-1.36643	-1.36808	0.0504534	-27.0831	1.5579e-161	1.97171e-159	AAC76959	RL10_ECOLI	165	P0A7J3; P02408; Q2M8S1;	50S ribosomal protein L10;	FUNCTION: Forms part of the ribosomal stalk, playing a central role in the interaction of the ribosome with GTP-bound translation factors. {ECO:0000269|PubMed:15923259}. FUNCTION: Protein L10 is also a translational repressor protein. It controls the translation of the rplJL-rpoBC operon by binding to its mRNA. {ECO:0000269|PubMed:2448482}. SUBUNIT: Part of the ribosomal stalk of the 50S ribosoma…	GO:0005829; C:cytosol; IDA:EcoCyc. GO:0022625; C:cytosolic large ribosomal subunit; IDA:EcoCyc. GO:0070180; F:large ribosomal subunit rRNA binding; IEA:UniProtKB-HAMAP. GO:0003735; F:structural constituent of ribosome; IEA:InterPro. GO:0006417; P:regulation of translation; IEA:UniProtKB-KW. GO:0042254; P:ribosome biogenesis; IEA:InterPro. GO:0006412; P:translation; IEA:UniProtKB-HAMAP.	http://www.uniprot.org/uniprot/P0A7J3
b3181	367.156	-1.36693	-1.37695	0.118726	-11.5133	1.13073e-30	2.0444e-29	AAC76213	GREA_ECOLI	158	P0A6W5; P21346; P78111; Q2M931; Q8X9K9;	Transcription elongation factor GreA;	FUNCTION: Necessary for efficient RNA polymerase transcription elongation past template-encoded arresting sites. The arresting sites in DNA have the property of trapping a certain fraction of elongating RNA polymerases that pass through, resulting in locked ternary complexes. Cleavage of the nascent transcript by cleavage factors such as GreA or GreB allows the resumption of elongation from the n…	GO:0005737; C:cytoplasm; IDA:UniProtKB. GO:0005829; C:cytosol; IDA:EcoCyc. GO:0001108; F:bacterial-type RNA polymerase holo enzyme binding; IDA:EcoCyc. GO:0003677; F:DNA binding; IEA:UniProtKB-HAMAP. GO:0006354; P:DNA-templated transcription, elongation; IDA:EcoCyc. GO:0032784; P:regulation of DNA-templated transcription, elongation; IDA:EcoCyc.	http://www.uniprot.org/uniprot/P0A6W5
b3340	44157	-1.3671	-1.36999	0.0666247	-20.5195	1.44329e-93	8.35049e-92	AAC76365	EFG_ECOLI	704	P0A6M8; P02996; Q2M705; Q9F439;	Elongation factor G;	FUNCTION: Catalyzes the GTP-dependent ribosomal translocation step during translation elongation. During this step, the ribosome changes from the pre-translocational (PRE) to the post- translocational (POST) state as the newly formed A-site-bound peptidyl-tRNA and P-site-bound deacylated tRNA move to the P and E sites, respectively. Catalyzes the coordinated movement of the two tRNA molecules, th…	GO:0005737; C:cytoplasm; IDA:UniProtKB. GO:0005829; C:cytosol; IDA:EcoCyc. GO:0005525; F:GTP binding; IEA:UniProtKB-HAMAP. GO:0003924; F:GTPase activity; IBA:GO_Central. GO:0003746; F:translation elongation factor activity; IBA:GO_Central.	http://www.uniprot.org/uniprot/P0A6M8
b3309	4901.77	-1.37263	-1.37511	0.0616243	-22.2742	6.58002e-110	4.51679e-108	AAC76334	RL24_ECOLI	104	P60624; P02425; P37438; Q2M6X4;	50S ribosomal protein L24;	FUNCTION: One of two assembly initiator proteins, it binds directly to the 5'-end of the 23S rRNA, where it nucleates assembly of the 50S subunit. It is not thought to be involved in the functions of the mature 50S subunit in vitro. {ECO:0000269|PubMed:3298242, ECO:0000269|PubMed:357435, ECO:0000269|PubMed:6760192}. FUNCTION: One of the proteins that surrounds the polypeptide exit tunnel on the o…	GO:0005829; C:cytosol; IDA:EcoCyc. GO:0022625; C:cytosolic large ribosomal subunit; IDA:EcoCyc. GO:0019843; F:rRNA binding; IEA:UniProtKB-HAMAP. GO:0003735; F:structural constituent of ribosome; IEA:InterPro. GO:0006412; P:translation; IBA:GO_Central.	http://www.uniprot.org/uniprot/P60624
b3871	2010.4	-1.37362	-1.37702	0.0727886	-18.8714	1.9594e-79	9.4471e-78	AAT48232	TYPA_ECOLI	607	P32132; Q2M8G8; Q6BEY2;	GTP-binding protein TypA/BipA;	FUNCTION: Probably interacts with the ribosomes in a GTP dependent manner. GTPase that mediates interactions between enteropathogenic E.coli (EPEC) and epithelial cells. INTERACTION: P75864:rlmL; NbExp=3; IntAct=EBI-562154, EBI-547718; PTM: Phosphorylated on tyrosine residues. {ECO:0000269|PubMed:7783627, ECO:0000269|PubMed:9642082}. SIMILARITY: Belongs to the TRAFAC class translation factor GTPa…	GO:0005829; C:cytosol; IDA:EcoCyc. GO:0005525; F:GTP binding; IEA:UniProtKB-KW. GO:0003924; F:GTPase activity; IBA:GO_Central. GO:0009409; P:response to cold; IMP:EcoCyc. GO:0009408; P:response to heat; IMP:EcoCyc.	http://www.uniprot.org/uniprot/P32132
b4153	83.646	-1.37966	-1.39573	0.161932	-8.51998	1.59582e-17	1.81547e-16	AAC77113	FRDB_ECOLI	244	P0AC47; P00364; Q2M6E9;	Fumarate reductase iron-sulfur subunit;	FUNCTION: Two distinct, membrane-bound, FAD-containing enzymes are responsible for the catalysis of fumarate and succinate interconversion; the fumarate reductase is used in anaerobic growth, and the succinate dehydrogenase is used in aerobic growth. CATALYTIC ACTIVITY: Succinate + a quinone = fumarate + a quinol. COFACTOR: Name=[2Fe-2S] cluster; Xref=ChEBI:CHEBI:49601; Note=Binds 1 [2Fe-2S] clus…	GO:0005829; C:cytosol; IDA:EcoCyc. GO:0016020; C:membrane; IDA:UniProtKB. GO:0045284; C:plasma membrane fumarate reductase complex; IDA:EcoCyc. GO:0051537; F:2 iron, 2 sulfur cluster binding; IDA:EcoCyc. GO:0051538; F:3 iron, 4 sulfur cluster binding; IDA:EcoCyc. GO:0051539; F:4 iron, 4 sulfur cluster binding; IDA:EcoCyc. GO:0009055; F:electron carrier activity; IDA:EcoCyc. GO:0051536; F:iron-sul…	http://www.uniprot.org/uniprot/P0AC47
b2081	145.235	-1.38665	-1.39885	0.135465	-10.2362	1.3643e-24	2.07722e-23	AAC75142	YEGQ_ECOLI	453	P76403; O08007; O08010;	Uncharacterized protease YegQ;	SIMILARITY: Belongs to the peptidase U32 family. {ECO:0000305}.	GO:0005829; C:cytosol; IDA:EcoCyc. GO:0008233; F:peptidase activity; IEA:UniProtKB-KW.	http://www.uniprot.org/uniprot/P76403
b0863	282.258	-1.39396	-1.40212	0.112782	-12.3598	4.31405e-35	8.56465e-34	AAC73950	ARTI_ECOLI	243	P30859; P77640;	Putative ABC transporter arginine-binding protein 2;	FUNCTION: Part of the ABC transporter complex ArtPIQMJ involved in arginine transport. {ECO:0000269|PubMed:8801422}. SUBUNIT: The complex is composed of two ATP-binding proteins (ArtP), two transmembrane proteins (ArtM and ArtQ) and two solute- binding proteins (ArtJ and ArtI). {ECO:0000305|PubMed:8801422}. SUBCELLULAR LOCATION: Periplasm {ECO:0000269|PubMed:8801422}. SIMILARITY: Belongs to the b…	GO:0016020; C:membrane; IEA:InterPro. GO:0030288; C:outer membrane-bounded periplasmic space; IDA:EcoCyc. GO:0042597; C:periplasmic space; IDA:EcoliWiki. GO:0004970; F:ionotropic glutamate receptor activity; IEA:InterPro. GO:0006865; P:amino acid transport; IEA:UniProtKB-KW.	http://www.uniprot.org/uniprot/P30859
b4151	27.3094	-1.39933	-1.44939	0.273435	-5.11759	3.0946e-07	1.72871e-06	AAC77111	FRDD_ECOLI	119	P0A8Q3; P03806; Q2M6F1; Q47048;	Fumarate reductase subunit D;	FUNCTION: Seems to be involved in the anchoring of the catalytic components of the fumarate reductase complex to the cytoplasmic membrane. SUBUNIT: Part of an enzyme complex containing four subunits: a flavoprotein (FrdA), an iron-sulfur protein (FrdB), and two hydrophobic anchor proteins (FrdC and FrdD). SUBCELLULAR LOCATION: Cell inner membrane; Multi-pass membrane protein. INDUCTION: Regulated…	GO:0005887; C:integral component of plasma membrane; IDA:EcoCyc. GO:0005886; C:plasma membrane; IDA:EcoCyc. GO:0045284; C:plasma membrane fumarate reductase complex; IDA:EcoCyc. GO:0008177; F:succinate dehydrogenase (ubiquinone) activity; IMP:EcoCyc. GO:0000104; F:succinate dehydrogenase activity; IDA:EcoCyc. GO:0009061; P:anaerobic respiration; IMP:EcoCyc. GO:0006113; P:fermentation; IMP:EcoCyc.…	http://www.uniprot.org/uniprot/P0A8Q3
b2609	2728.05	-1.40238	-1.40517	0.0643574	-21.7905	2.85645e-105	1.8076e-103	AAC75658	RS16_ECOLI	82	P0A7T3; P02372; P77006;	30S ribosomal protein S16 {ECO:0000255|HAMAP-Rule:MF_00385};	FUNCTION: In addition to being a ribosomal protein, S16 also has a cation-dependent endonuclease activity. {ECO:0000269|PubMed:8730873}. FUNCTION: In-frame fusions with the ribosome maturation factor rimM suppress mutations in the latter (probably due to increased rimM expression) and are found in translationally active 70S ribosomes. {ECO:0000269|PubMed:8730873}. INDUCTION: Part of the rpsP-rimM…	GO:0022627; C:cytosolic small ribosomal subunit; IDA:EcoCyc. GO:0004520; F:endodeoxyribonuclease activity; IDA:EcoCyc. GO:0003735; F:structural constituent of ribosome; IBA:GO_Central. GO:0043566; F:structure-specific DNA binding; IDA:EcoCyc. GO:0000028; P:ribosomal small subunit assembly; IDA:EcoCyc. GO:0006412; P:translation; IBA:GO_Central.	http://www.uniprot.org/uniprot/P0A7T3
b3987	8810.81	-1.40462	-1.40655	0.0538386	-26.0894	4.81051e-150	5.12699e-148	AAC76961	RPOB_ECOLI	1342	P0A8V2; P00575; P00576; P78242; Q2M8S3;	DNA-directed RNA polymerase subunit beta;	FUNCTION: DNA-dependent RNA polymerase catalyzes the transcription of DNA into RNA using the four ribonucleoside triphosphates as substrates. {ECO:0000269|PubMed:1646077}. CATALYTIC ACTIVITY: Nucleoside triphosphate + RNA(n) = diphosphate + RNA(n+1). SUBUNIT: The RNAP catalytic core consists of 2 alpha, 1 beta, 1 beta' and 1 omega subunit. When a sigma factor is associated with the core the holoe…	GO:0005737; C:cytoplasm; IDA:UniProtKB. GO:0005829; C:cytosol; IDA:EcoCyc. GO:0000428; C:DNA-directed RNA polymerase complex; IBA:GO_Central. GO:0016020; C:membrane; IDA:UniProtKB. GO:0003677; F:DNA binding; IEA:UniProtKB-HAMAP. GO:0003899; F:DNA-directed RNA polymerase activity; IEA:UniProtKB-HAMAP. GO:0032549; F:ribonucleoside binding; IEA:InterPro. GO:0006351; P:transcription, DNA-templated; I…	http://www.uniprot.org/uniprot/P0A8V2
b0120	411.917	-1.41287	-1.41995	0.102411	-13.7961	2.69015e-43	6.68412e-42	AAC73231	SPED_ECOLI	264	P0A7F6; P09159;	S-adenosylmethionine decarboxylase proenzyme;S-adenosylmethionine decarboxylase beta chain;S-adenosylmethionine decarboxylase alpha chain;	FUNCTION: Catalyzes the decarboxylation of S-adenosylmethionine to S-adenosylmethioninamine (dcAdoMet), the propylamine donor required for the synthesis of the polyamines spermine and spermidine from the diamine putrescine. CATALYTIC ACTIVITY: S-adenosyl-L-methionine = S-adenosyl 3- (methylthio)propylamine + CO(2). {ECO:0000269|PubMed:6749853}. COFACTOR: Name=pyruvate; Xref=ChEBI:CHEBI:15361; Evi…	GO:0005829; C:cytosol; IDA:EcoCyc. GO:0004014; F:adenosylmethionine decarboxylase activity; IDA:EcoCyc. GO:0006557; P:S-adenosylmethioninamine biosynthetic process; IEA:UniProtKB-HAMAP. GO:0008295; P:spermidine biosynthetic process; IMP:EcoCyc.	http://www.uniprot.org/uniprot/P0A7F6
b0721	343.68	-1.41602	-1.42921	0.131096	-10.8014	3.39151e-27	5.49425e-26	AAC73815	DHSC_ECOLI	129	P69054; P10446;	Succinate dehydrogenase cytochrome b556 subunit;	FUNCTION: Membrane-anchoring subunit of succinate dehydrogenase (SDH). COFACTOR: Name=heme; Xref=ChEBI:CHEBI:30413; Note=The heme is bound between the two transmembrane subunits.; PATHWAY: Carbohydrate metabolism; tricarboxylic acid cycle. SUBUNIT: Part of an enzyme complex containing four subunits: a flavoprotein, an iron-sulfur protein, plus two membrane-anchoring proteins, SdhC and SdhD. The c…	GO:0016021; C:integral component of membrane; IEA:UniProtKB-KW. GO:0005886; C:plasma membrane; IDA:EcoCyc. GO:0045281; C:succinate dehydrogenase complex; IEA:InterPro. GO:0009055; F:electron carrier activity; IDA:EcoCyc. GO:0020037; F:heme binding; IMP:EcoCyc. GO:0046872; F:metal ion binding; IEA:UniProtKB-KW. GO:0008177; F:succinate dehydrogenase (ubiquinone) activity; IMP:EcoliWiki. GO:0048039;…	http://www.uniprot.org/uniprot/P69054
b2801	26.5786	-1.41732	-1.48601	0.301324	-4.70364	2.55559e-06	1.25914e-05	AAC75843	FUCP_ECOLI	438	P11551; Q2MA33;	L-fucose-proton symporter;	FUNCTION: Mediates the uptake of L-fucose across the boundary membrane with the concomitant transport of protons into the cell (symport system). Can also transport L-galactose and D-arabinose, but at reduced rates compared with L-fucose. Is not able to transport L-rhamnose and L-arabinose. {ECO:0000269|PubMed:2829831}. SUBCELLULAR LOCATION: Cell inner membrane; Multi-pass membrane protein. INDUCT…	GO:0016021; C:integral component of membrane; IDA:EcoCyc. GO:0005887; C:integral component of plasma membrane; IBA:GO_Central. GO:0005886; C:plasma membrane; IDA:EcoCyc. GO:0015518; F:arabinose:proton symporter activity; IDA:EcoCyc. GO:0015535; F:fucose:proton symporter activity; IMP:EcoCyc. GO:0015517; F:galactose:proton symporter activity; IDA:EcoCyc. GO:0015751; P:arabinose transport; IDA:EcoC…	http://www.uniprot.org/uniprot/P11551
b2313	113.872	-1.41957	-1.43684	0.155006	-9.15818	5.278e-20	6.80762e-19	AAC75373	CVPA_ECOLI	162	P08550;	Colicin V production protein;	FUNCTION: Required for colicin V production from plasmid IncFI ColV3-K30. SUBCELLULAR LOCATION: Cell inner membrane; Multi-pass membrane protein.	GO:0016021; C:integral component of membrane; IEA:UniProtKB-KW. GO:0005886; C:plasma membrane; IDA:EcoCyc. GO:0009403; P:toxin biosynthetic process; IMP:EcoCyc.	http://www.uniprot.org/uniprot/P08550
b3296	12211.1	-1.42632	-1.42797	0.0494885	-28.8212	1.16203e-182	1.81009e-180	AAC76321	RS4_ECOLI	206	P0A7V8; P02354; Q2M6W1;	30S ribosomal protein S4;	FUNCTION: One of two assembly initiator proteins for the 30S subunit, it binds directly to 16S rRNA where it nucleates assembly of the body of the 30S subunit. FUNCTION: With S5 and S12 plays an important role in translational accuracy; many suppressors of streptomycin-dependent mutants of protein S12 are found in this protein, some but not all of which decrease translational accuracy (ram, ribos…	GO:0005829; C:cytosol; IDA:EcoCyc. GO:0022627; C:cytosolic small ribosomal subunit; IDA:EcoCyc. GO:0048027; F:mRNA 5'-UTR binding; IDA:EcoCyc. GO:0019843; F:rRNA binding; IDA:EcoliWiki. GO:0003735; F:structural constituent of ribosome; IBA:GO_Central. GO:0000900; F:translation repressor activity, nucleic acid binding; IMP:EcoCyc. GO:0006353; P:DNA-templated transcription, termination; IEA:UniProt…	http://www.uniprot.org/uniprot/P0A7V8
b3988	8357.44	-1.42646	-1.42835	0.0528891	-26.9708	3.2528e-160	3.99207e-158	AAC76962	RPOC_ECOLI	1407	P0A8T7; P00577; P00578; P78134; Q2M8S4;	DNA-directed RNA polymerase subunit beta' {ECO:0000255|HAMAP-Rule:MF_01322};	FUNCTION: DNA-dependent RNA polymerase catalyzes the transcription of DNA into RNA using the four ribonucleoside triphosphates as substrates. {ECO:0000255|HAMAP-Rule:MF_01322, ECO:0000269|PubMed:1646077}. CATALYTIC ACTIVITY: Nucleoside triphosphate + RNA(n) = diphosphate + RNA(n+1). {ECO:0000255|HAMAP-Rule:MF_01322}. SUBUNIT: The RNAP catalytic core consists of 2 alpha, 1 beta, 1 beta' and 1 omeg…	GO:0005737; C:cytoplasm; IDA:UniProtKB. GO:0005829; C:cytosol; IDA:EcoCyc. GO:0000428; C:DNA-directed RNA polymerase complex; IBA:GO_Central. GO:0016020; C:membrane; IDA:UniProtKB. GO:0003677; F:DNA binding; IEA:UniProtKB-HAMAP. GO:0003899; F:DNA-directed RNA polymerase activity; IEA:UniProtKB-HAMAP. GO:0006351; P:transcription, DNA-templated; IEA:UniProtKB-HAMAP.	http://www.uniprot.org/uniprot/P0A8T7
b2533	369.713	-1.42794	-1.43723	0.110284	-12.9479	2.41622e-38	5.26112e-37	AAC75586	SUHB_ECOLI	267	P0ADG4; P22783; P77511; Q8X2E6;	Inositol-1-monophosphatase;	CATALYTIC ACTIVITY: Myo-inositol phosphate + H(2)O = myo-inositol + phosphate. COFACTOR: Name=Mg(2+); Xref=ChEBI:CHEBI:18420; SUBUNIT: Monomer. SIMILARITY: Belongs to the inositol monophosphatase family. {ECO:0000305}.	GO:0005737; C:cytoplasm; IDA:EcoliWiki. GO:0005829; C:cytosol; IDA:EcoCyc. GO:0047954; F:glycerol-2-phosphatase activity; IDA:EcoCyc. GO:0008934; F:inositol monophosphate 1-phosphatase activity; IDA:EcoliWiki. GO:0052832; F:inositol monophosphate 3-phosphatase activity; IEA:UniProtKB-EC. GO:0052833; F:inositol monophosphate 4-phosphatase activity; IEA:UniProtKB-EC. GO:0031403; F:lithium ion bindi…	http://www.uniprot.org/uniprot/P0ADG4
b4290	33.5797	-1.42801	-1.47086	0.253653	-5.62978	1.80443e-08	1.11232e-07	AAC77246	FECB_ECOLI	300	P15028; P76816; Q2M625;	Fe(3+) dicitrate-binding periplasmic protein;	FUNCTION: Binds citrate-dependent Fe(3+); part of the binding- protein-dependent transport system for uptake of citrate-dependent Fe(3+). SUBCELLULAR LOCATION: Periplasm. INDUCTION: Induced 1.8-fold by hydroxyurea. {ECO:0000269|PubMed:20005847}. SIMILARITY: Belongs to the bacterial solute-binding protein 8 family. {ECO:0000305}. SIMILARITY: Contains 1 Fe/B12 periplasmic-binding domain. {ECO:00002…	GO:0042597; C:periplasmic space; IEA:UniProtKB-SubCell. GO:0006811; P:ion transport; IEA:UniProtKB-KW. GO:0055072; P:iron ion homeostasis; IEA:UniProtKB-KW.	http://www.uniprot.org/uniprot/P15028
b1805	124.461	-1.42897	-1.44789	0.160285	-8.91517	4.87072e-19	5.9777e-18	AAC74875	LCFA_ECOLI	561	P69451; P29212;	Long-chain-fatty-acid--CoA ligase;	FUNCTION: Catalyzes the esterification, concomitant with transport, of exogenous long-chain fatty acids into metabolically active CoA thioesters for subsequent degradation or incorporation into phospholipids. Activity is the highest with fatty acid substrates of > 10 carbon atoms (PubMed:15213221). {ECO:0000269|PubMed:15213221}. CATALYTIC ACTIVITY: ATP + a long-chain fatty acid + CoA = AMP + diph…	GO:0005737; C:cytoplasm; IDA:EcoliWiki. GO:0009898; C:cytoplasmic side of plasma membrane; TAS:EcoCyc. GO:0005829; C:cytosol; TAS:EcoCyc. GO:0005524; F:ATP binding; IEA:UniProtKB-KW. GO:0102391; F:decanoate--CoA ligase activity; IEA:UniProtKB-EC. GO:0005504; F:fatty acid binding; IMP:EcoliWiki. GO:0004467; F:long-chain fatty acid-CoA ligase activity; IDA:EcoCyc. GO:0070538; F:oleic acid binding; …	http://www.uniprot.org/uniprot/P69451
b1778	170.831	-1.43488	-1.45063	0.143135	-10.0247	1.18763e-23	1.73642e-22	AAC74848	MSRB_ECOLI	137	P0A746; P39903; P76232; P76912;	Peptide methionine sulfoxide reductase MsrB;	CATALYTIC ACTIVITY: Peptide-L-methionine + thioredoxin disulfide + H(2)O = peptide-L-methionine (R)-S-oxide + thioredoxin. {ECO:0000269|PubMed:16251365}. COFACTOR: Name=Zn(2+); Xref=ChEBI:CHEBI:29105; Evidence={ECO:0000269|PubMed:16251365}; Note=Binds 1 zinc ion per subunit. The zinc ion is important for the structural integrity of the protein. {ECO:0000269|PubMed:16251365}; MASS SPECTROMETRY: Ma…	GO:0005829; C:cytosol; IDA:EcoCyc. GO:0005506; F:iron ion binding; IDA:EcoliWiki. GO:0033743; F:peptide-methionine (R)-S-oxide reductase activity; IDA:EcoliWiki. GO:0008270; F:zinc ion binding; IDA:EcoliWiki. GO:0030091; P:protein repair; IDA:EcoCyc. GO:0006979; P:response to oxidative stress; IEA:UniProtKB-HAMAP.	http://www.uniprot.org/uniprot/P0A746
b1606	41.9108	-1.43806	-1.47416	0.225927	-6.36516	1.95084e-10	1.41847e-09	AAC74678	FOLM_ECOLI	240	P0AFS3; P52109; P77386;	Dihydromonapterin reductase {ECO:0000303|PubMed:19897652};	FUNCTION: Catalyzes the reduction of dihydromonapterin to tetrahydromonapterin. Also has lower activity with dihydrofolate. {ECO:0000269|PubMed:19897652}. CATALYTIC ACTIVITY: 5,6,7,8-tetrahydrofolate + NADP(+) = 7,8- dihydrofolate + NADPH. {ECO:0000269|PubMed:14617668}. CATALYTIC ACTIVITY: 5,6,7,8-tetrahydromonapterin + NADP(+) = 7,8- dihydromonapterin + NADPH. {ECO:0000269|PubMed:19897652}. ENZY…	GO:0004146; F:dihydrofolate reductase activity; IEA:UniProtKB-EC. GO:0071172; F:dihydromonapterin reductase activity; IDA:EcoCyc. GO:0006730; P:one-carbon metabolic process; IEA:UniProtKB-KW.	http://www.uniprot.org/uniprot/P0AFS3
b3169	1280.27	-1.43817	-1.44134	0.0681445	-21.1047	7.20731e-99	4.42267e-97	AAC76203	NUSA_ECOLI	495	P0AFF6; P03003; Q2M941;	Transcription termination/antitermination protein NusA {ECO:0000255|HAMAP-Rule:MF_00945};	FUNCTION: Participates in both transcription termination and antitermination. Involved in a variety of cellular and viral termination and antitermination processes, such as Rho-dependent transcriptional termination, intrinsic termination, and phage lambda N-mediated transcriptional antitermination. Also important for coordinating the cellular responses to DNA damage by coupling the processes of n…	GO:0005829; C:cytosol; IDA:EcoCyc. GO:0000166; F:nucleotide binding; IEA:InterPro. GO:0003723; F:RNA binding; IEA:UniProtKB-HAMAP. GO:0003700; F:transcription factor activity, sequence-specific DNA binding; IEA:InterPro. GO:0006353; P:DNA-templated transcription, termination; IEA:UniProtKB-HAMAP. GO:0031564; P:transcription antitermination; IMP:EcoliWiki.	http://www.uniprot.org/uniprot/P0AFF6
b4688	10.6965	-1.43926	-1.56441	0.41198	-3.4935	0.000476726	0.00170862	EBT00001514566	ERROR: unable to map TXNAME or GENEID to any protein in UniProt DB
b2607	7172.12	-1.43957	-1.44162	0.0547884	-26.275	3.70505e-152	4.05553e-150	AAC75656	TRMD_ECOLI	255	P0A873; P07020;	tRNA (guanine-N(1)-)-methyltransferase;	FUNCTION: Specifically methylates guanosine-37 in various tRNAs. {ECO:0000269|PubMed:14583191}. CATALYTIC ACTIVITY: S-adenosyl-L-methionine + guanine(37) in tRNA = S-adenosyl-L-homocysteine + N(1)-methylguanine(37) in tRNA. SUBUNIT: Homodimer. {ECO:0000269|PubMed:14583191}. INTERACTION: Self; NbExp=3; IntAct=EBI-1129132, EBI-1129132; SUBCELLULAR LOCATION: Cytoplasm {ECO:0000305}. INDUCTION: Part …	GO:0005829; C:cytosol; IDA:EcoCyc. GO:0008685; F:2-C-methyl-D-erythritol 2,4-cyclodiphosphate synthase activity; IBA:GO_Central. GO:0042802; F:identical protein binding; IPI:IntAct. GO:0000287; F:magnesium ion binding; IDA:EcoCyc. GO:0052906; F:tRNA (guanine(37)-N(1))-methyltransferase activity; IDA:EcoCyc. GO:0009019; F:tRNA (guanine-N1-)-methyltransferase activity; IDA:EcoCyc. GO:0030488; P:tRN…	http://www.uniprot.org/uniprot/P0A873
b3654	49.9464	-1.44407	-1.48693	0.23243	-6.21292	5.20092e-10	3.67604e-09	AAC76678	XANP_ECOLI	463	P0AGM9; P27432; Q2M7W7;	Xanthine permease XanP;	FUNCTION: Specific, proton motive force-dependent high-affinity transporter for xanthine. {ECO:0000269|PubMed:16096267}. ENZYME REGULATION: Inhibited by CCCP and N-ethylmaleimide. {ECO:0000269|PubMed:16096267}. BIOPHYSICOCHEMICAL PROPERTIES: Kinetic parameters: KM=2.9 uM for xanthine {ECO:0000269|PubMed:16096267}; Vmax=0.59 nmol/min/mg enzyme {ECO:0000269|PubMed:16096267}; SUBCELLULAR LOCATION: C…	GO:0005887; C:integral component of plasma membrane; IDA:EcoCyc. GO:0005886; C:plasma membrane; IDA:EcoCyc. GO:0042907; F:xanthine transmembrane transporter activity; IDA:EcoCyc. GO:0042906; P:xanthine transport; IDA:EcoCyc.	http://www.uniprot.org/uniprot/P0AGM9
b3294	4860.99	-1.44626	-1.4488	0.0607685	-23.7995	3.38071e-125	2.91317e-123	AAC76319	RL17_ECOLI	127	P0AG44; P02416; Q2M6V9;	50S ribosomal protein L17 {ECO:0000255|HAMAP-Rule:MF_01368};	FUNCTION: Requires L15 for assembly into the 50S subunit. {ECO:0000269|PubMed:3298242}. SUBUNIT: Part of the 50S ribosomal subunit. Contacts protein L32. {ECO:0000269|PubMed:2665813}. MASS SPECTROMETRY: Mass=14364.7; Method=MALDI; Range=1-127; Evidence={ECO:0000269|PubMed:10094780}; SIMILARITY: Belongs to the ribosomal protein L17P family. {ECO:0000255|HAMAP-Rule:MF_01368}.	GO:0005829; C:cytosol; IDA:EcoCyc. GO:0022625; C:cytosolic large ribosomal subunit; IDA:EcoCyc. GO:0003735; F:structural constituent of ribosome; IBA:GO_Central. GO:0006412; P:translation; IEA:UniProtKB-HAMAP.	http://www.uniprot.org/uniprot/P0AG44
b0724	666.937	-1.44701	-1.45346	0.092624	-15.6224	5.12687e-55	1.51561e-53	AAC73818	SDHB_ECOLI	238	P07014;	Succinate dehydrogenase iron-sulfur subunit;	FUNCTION: Two distinct, membrane-bound, FAD-containing enzymes are responsible for the catalysis of fumarate and succinate interconversion; the fumarate reductase is used in anaerobic growth, and the succinate dehydrogenase is used in aerobic growth. CATALYTIC ACTIVITY: Succinate + a quinone = fumarate + a quinol. COFACTOR: Name=[2Fe-2S] cluster; Xref=ChEBI:CHEBI:49601; Note=Binds 1 [2Fe-2S] clus…	GO:0005886; C:plasma membrane; IEA:UniProtKB-SubCell. GO:0051537; F:2 iron, 2 sulfur cluster binding; IMP:EcoCyc. GO:0051538; F:3 iron, 4 sulfur cluster binding; IDA:EcoCyc. GO:0051539; F:4 iron, 4 sulfur cluster binding; IMP:EcoCyc. GO:0009055; F:electron carrier activity; IMP:EcoCyc. GO:0051536; F:iron-sulfur cluster binding; IDA:EcoCyc. GO:0046872; F:metal ion binding; IEA:UniProtKB-KW. GO:000…	http://www.uniprot.org/uniprot/P07014
b3302	1325.51	-1.44723	-1.45253	0.0874818	-16.5432	1.7919e-61	5.99767e-60	AAC76327	RL30_ECOLI	59	P0AG51; P02430; Q2M6W7;	50S ribosomal protein L30 {ECO:0000255|HAMAP-Rule:MF_01371};	SUBUNIT: Part of the 50S ribosomal subunit. MASS SPECTROMETRY: Mass=6410.3; Method=MALDI; Range=2-59; Evidence={ECO:0000269|PubMed:10094780}; MISCELLANEOUS: This protein is located near the guanosine triphosphatase center of the 50S subunit. SIMILARITY: Belongs to the ribosomal protein L30P family. {ECO:0000255|HAMAP-Rule:MF_01371}.	GO:0022625; C:cytosolic large ribosomal subunit; IDA:EcoCyc. GO:0003735; F:structural constituent of ribosome; IEA:InterPro. GO:0006412; P:translation; IEA:UniProtKB-HAMAP.	http://www.uniprot.org/uniprot/P0AG51
b0033	457.622	-1.459	-1.46781	0.116633	-12.5094	6.636e-36	1.36425e-34	AAC73144	CARB_ECOLI	1073	P00968;	Carbamoyl-phosphate synthase large chain {ECO:0000255|HAMAP-Rule:MF_01210};	CATALYTIC ACTIVITY: 2 ATP + L-glutamine + HCO(3)(-) + H(2)O = 2 ADP + phosphate + L-glutamate + carbamoyl phosphate. {ECO:0000255|HAMAP-Rule:MF_01210}. COFACTOR: Name=Mn(2+); Xref=ChEBI:CHEBI:29035; Evidence={ECO:0000255|HAMAP-Rule:MF_01210}; Note=Binds 4 Mn(2+) ions per subunit. {ECO:0000255|HAMAP- Rule:MF_01210}; PATHWAY: Amino-acid biosynthesis; L-arginine biosynthesis; carbamoyl phosphate fro…	GO:0005951; C:carbamoyl-phosphate synthase complex; IDA:EcoCyc. GO:0005829; C:cytosol; IDA:EcoCyc. GO:0016597; F:amino acid binding; IDA:EcoliWiki. GO:0005524; F:ATP binding; IDA:EcoCyc. GO:0004087; F:carbamoyl-phosphate synthase (ammonia) activity; IDA:EcoliWiki. GO:0004088; F:carbamoyl-phosphate synthase (glutamine-hydrolyzing) activity; IEA:UniProtKB-EC. GO:0046872; F:metal ion binding; IDA:Ec…	http://www.uniprot.org/uniprot/P00968
b3307	6426.97	-1.46331	-1.46833	0.0848711	-17.2415	1.29633e-66	5.00013e-65	AAC76332	RS14_ECOLI	101	P0AG59; P02370; Q2M6X2;	30S ribosomal protein S14;	FUNCTION: Binds 16S rRNA, required for the assembly of 30S particles and may also be responsible for determining the conformation of the 16S rRNA at the A site. SUBUNIT: Part of the 30S ribosomal subunit. Contacts proteins S3 and S10 (By similarity). {ECO:0000250}. MASS SPECTROMETRY: Mass=11449.3; Method=MALDI; Range=2-101; Evidence={ECO:0000269|PubMed:10094780}; SIMILARITY: Belongs to the riboso…	GO:0022627; C:cytosolic small ribosomal subunit; IDA:EcoliWiki. GO:0019843; F:rRNA binding; IEA:UniProtKB-HAMAP. GO:0003735; F:structural constituent of ribosome; IBA:GO_Central. GO:0006412; P:translation; IBA:GO_Central.	http://www.uniprot.org/uniprot/P0AG59
b2507	1697.19	-1.4702	-1.47374	0.0721604	-20.3741	2.84128e-92	1.62073e-90	AAC75560	GUAA_ECOLI	525	P04079;	GMP synthase [glutamine-hydrolyzing];	FUNCTION: Catalyzes the synthesis of GMP from XMP. CATALYTIC ACTIVITY: ATP + XMP + L-glutamine + H(2)O = AMP + diphosphate + GMP + L-glutamate. ENZYME REGULATION: Inhibited by 2-fluoroinosine 5'-monophosphate (F-IMP) and by N(2)-hydroxyguanosine 5'-monophosphate (N(2)-OH- GMP). {ECO:0000269|PubMed:9890911}. PATHWAY: Purine metabolism; GMP biosynthesis; GMP from XMP (L-Gln route): step 1/1. SUBUNI…	GO:0005829; C:cytosol; IDA:UniProtKB. GO:0005524; F:ATP binding; IEA:UniProtKB-HAMAP. GO:0003922; F:GMP synthase (glutamine-hydrolyzing) activity; IDA:EcoCyc. GO:0003921; F:GMP synthase activity; IDA:EcoCyc. GO:0042802; F:identical protein binding; IPI:IntAct. GO:0016462; F:pyrophosphatase activity; IEA:InterPro. GO:0006541; P:glutamine metabolic process; IEA:UniProtKB-HAMAP. GO:0006177; P:GMP bi…	http://www.uniprot.org/uniprot/P04079
b3753	67.3925	-1.4729	-1.49665	0.186328	-7.90487	2.68213e-15	2.64942e-14	AAC76776	RBSR_ECOLI	330	P0ACQ0; P25551; Q2M871;	Ribose operon repressor;	FUNCTION: Transcriptional repressor for the ribose rbsDACBK operon. RbsR binds to a region of perfect dyad symmetry spanning the rbs operon transcriptional start site. The affinity for the rbs operator is reduced by addition of ribose, consistent with ribose being the inducer of the operon. INTERACTION: Q46864:mqsA; NbExp=3; IntAct=EBI-1119646, EBI-1120353; SIMILARITY: Contains 1 HTH lacI-type DN…	GO:0000986; F:bacterial-type RNA polymerase core promoter proximal region sequence-specific DNA binding; IDA:EcoCyc. GO:0001216; F:bacterial-type RNA polymerase transcriptional activator activity, sequence-specific DNA binding; IDA:EcoCyc. GO:0045893; P:positive regulation of transcription, DNA-templated; IEP:EcoCyc. GO:0006351; P:transcription, DNA-templated; IEA:UniProtKB-KW.	http://www.uniprot.org/uniprot/P0ACQ0
b0678	263.225	-1.47517	-1.48321	0.108863	-13.5507	7.84754e-42	1.83714e-40	AAC73772	NAGB_ECOLI	266	P0A759; O68603; P09375;	Glucosamine-6-phosphate deaminase;	FUNCTION: Catalyzes the reversible isomerization-deamination of glucosamine 6-phosphate (GlcN6P) to form fructose 6-phosphate (Fru6P) and ammonium ion. CATALYTIC ACTIVITY: Alpha-D-glucosamine 6-phosphate + H(2)O = D- fructose 6-phosphate + NH(3). ENZYME REGULATION: Allosterically activated by N-acetylglucosamine 6-phosphate (GlcNAc6P). Competitively inhibited by 2-amino-2- deoxy-D-glucitol-6-phos…	GO:0005829; C:cytosol; IDA:EcoCyc. GO:0004342; F:glucosamine-6-phosphate deaminase activity; IDA:EcoCyc. GO:0016787; F:hydrolase activity; IEA:UniProtKB-KW. GO:0042802; F:identical protein binding; IDA:EcoCyc. GO:0005975; P:carbohydrate metabolic process; IEA:UniProtKB-KW. GO:0006046; P:N-acetylglucosamine catabolic process; IMP:EcoCyc. GO:0019262; P:N-acetylneuraminate catabolic process; IMP:Eco…	http://www.uniprot.org/uniprot/P0A759
b3295	18060.8	-1.47533	-1.47721	0.0518325	-28.4634	3.32391e-178	4.64201e-176	AAC76320	RPOA_ECOLI	329	P0A7Z4; P00574; Q2M6W0;	DNA-directed RNA polymerase subunit alpha;	FUNCTION: DNA-dependent RNA polymerase (RNAP) catalyzes the transcription of DNA into RNA using the four ribonucleoside triphosphates as substrates. This subunit plays an important role in subunit assembly since its dimerization is the first step in the sequential assembly of subunits to form the holoenzyme. {ECO:0000269|PubMed:1646077}. CATALYTIC ACTIVITY: Nucleoside triphosphate + RNA(n) = diph…	GO:0005737; C:cytoplasm; IDA:UniProtKB. GO:0005829; C:cytosol; IDA:EcoCyc. GO:0016020; C:membrane; IDA:UniProtKB. GO:0003677; F:DNA binding; IEA:UniProtKB-HAMAP. GO:0003899; F:DNA-directed RNA polymerase activity; IEA:UniProtKB-HAMAP. GO:0008270; F:zinc ion binding; IDA:EcoliWiki. GO:0006351; P:transcription, DNA-templated; IEA:UniProtKB-HAMAP.	http://www.uniprot.org/uniprot/P0A7Z4
b0846	36.2255	-1.47627	-1.52344	0.258615	-5.70837	1.14062e-08	7.17314e-08	AAC73933	RCDA_ECOLI	178	P75811;	HTH-type transcriptional regulator RcdA;	FUNCTION: Regulates the expression of a number of genes involved in biofilm formation and stress response. Target genes include six stress-response transcriptional regulators: csgD, which is a master regulator of biofilm formation, appY, sxy, ycgF, fimB and rcdA itself. This indicates that a large number of genes must be regulated indirectly via these transcriptional regulators. Acts by binding t…	GO:0005829; C:cytosol; IBA:GO_Central. GO:0003677; F:DNA binding; IDA:EcoCyc. GO:0003700; F:transcription factor activity, sequence-specific DNA binding; IBA:GO_Central. GO:0000976; F:transcription regulatory region sequence-specific DNA binding; IBA:GO_Central. GO:0006355; P:regulation of transcription, DNA-templated; IBA:GO_Central. GO:0006351; P:transcription, DNA-templated; IEP:EcoCyc.	http://www.uniprot.org/uniprot/P75811
b2608	6983	-1.47677	-1.47872	0.052703	-28.0206	9.11061e-173	1.22993e-170	AAC75657	RIMM_ECOLI	182	P0A7X6; P21504; Q8X9D2;	Ribosome maturation factor RimM;	FUNCTION: An accessory protein needed during the final step in assembly of the 30S ribosomal subunit, probably for assembly of the head region (also called the 3' domain). It may act while Era is associated and after RimM in 30S subunit assembly. Interacts with S19. Essential for efficient processing of 16S rRNA; a deletion mutant accumulates 17S rRNA. May be needed both before and after RbfA dur…	GO:0005829; C:cytosol; IDA:EcoCyc. GO:0005840; C:ribosome; IEA:InterPro. GO:0043022; F:ribosome binding; IEA:InterPro. GO:0030490; P:maturation of SSU-rRNA; IMP:EcoliWiki. GO:0000028; P:ribosomal small subunit assembly; IMP:EcoCyc.	http://www.uniprot.org/uniprot/P0A7X6
b2150	417.486	-1.47723	-1.48346	0.0923179	-16.0015	1.2472e-57	3.85586e-56	AAC75211	DGAL_ECOLI	332	P0AEE5; P02927; P17775; Q2MAS9;	D-galactose-binding periplasmic protein;	FUNCTION: This protein is involved in the active transport of galactose and glucose. It plays a role in the chemotaxis towards the two sugars by interacting with the trg chemoreceptor. SUBCELLULAR LOCATION: Periplasm. DOMAIN: The calcium-binding site is structurally similar to that of EF-hand proteins, but is in two parts, with the last calcium ligand provided by Glu-228. SIMILARITY: Belongs to t…	GO:0030288; C:outer membrane-bounded periplasmic space; IDA:EcoCyc. GO:0046872; F:metal ion binding; IEA:UniProtKB-KW. GO:0008643; P:carbohydrate transport; IEA:UniProtKB-KW. GO:0006935; P:chemotaxis; IEA:UniProtKB-KW.	http://www.uniprot.org/uniprot/P0AEE5
b2796	6279.95	-1.48528	-1.48903	0.0716329	-20.7346	1.68934e-95	1.00615e-93	AAC75838	SDAC_ECOLI	429	P0AAD6; P36559; Q2MA38;	Serine transporter;	FUNCTION: Involved in the import of serine into the cell. May be required for phage C1 adsorption by interacting with DrcB. May also be involved in ampicillin sensitivity. SUBCELLULAR LOCATION: Cell inner membrane; Multi-pass membrane protein. INDUCTION: By leucine and by growth in rich medium. Repressed by LeuO. Part of the sdaCB operon. {ECO:0000269|PubMed:19429622}. SIMILARITY: Belongs to the …	GO:0005887; C:integral component of plasma membrane; IDA:EcoliWiki. GO:0005886; C:plasma membrane; IDA:EcoCyc. GO:0005215; F:transporter activity; IEA:InterPro.	http://www.uniprot.org/uniprot/P0AAD6
b3962	309.084	-1.48605	-1.49466	0.105106	-14.1386	2.19752e-45	5.59744e-44	AAC76944	STHA_ECOLI	466	P27306; Q2M8Q7;	Soluble pyridine nucleotide transhydrogenase;	FUNCTION: Conversion of NADPH, generated by peripheral catabolic pathways, to NADH, which can enter the respiratory chain for energy generation. CATALYTIC ACTIVITY: NADPH + NAD(+) = NADP(+) + NADH. COFACTOR: Name=FAD; Xref=ChEBI:CHEBI:57692; Note=Binds 1 FAD per subunit.; SUBUNIT: Homooligomer; probable homooctamer. SUBCELLULAR LOCATION: Cytoplasm. SIMILARITY: Belongs to the class-I pyridine nucl…	GO:0005829; C:cytosol; IDA:EcoCyc. GO:0050660; F:flavin adenine dinucleotide binding; IDA:EcoCyc. GO:0042802; F:identical protein binding; IDA:EcoCyc. GO:0003957; F:NAD(P)+ transhydrogenase (B-specific) activity; IEA:UniProtKB-HAMAP. GO:0008746; F:NAD(P)+ transhydrogenase activity; IDA:EcoCyc. GO:0045454; P:cell redox homeostasis; IMP:EcoCyc. GO:0006739; P:NADP metabolic process; IEA:UniProtKB-HA…	http://www.uniprot.org/uniprot/P27306
b2309	292.571	-1.48614	-1.49365	0.104652	-14.2008	9.05248e-46	2.33519e-44	AAC75369	HISJ_ECOLI	260	P0AEU0; P39182; P77763;	Histidine-binding periplasmic protein;	FUNCTION: Part of the histidine permease ABC transporter. Binds histidine. Interacts with HisQMP and stimulates ATPase activity of HisP, which results in histidine translocation (By similarity). {ECO:0000250}. SUBUNIT: The complex is composed of two ATP-binding proteins (HisP), two transmembrane proteins (HisM and HisQ) and a solute- binding protein (HisJ). {ECO:0000250}. SUBCELLULAR LOCATION: Pe…	GO:0030288; C:outer membrane-bounded periplasmic space; IDA:EcoCyc. GO:0005215; F:transporter activity; IEA:InterPro. GO:0006865; P:amino acid transport; IEA:UniProtKB-KW.	http://www.uniprot.org/uniprot/P0AEU0
b3750	369.036	-1.48764	-1.49721	0.113989	-13.0508	6.28938e-39	1.39956e-37	AAC76773	RBSC_ECOLI	321	P0AGI1; P04984; Q2M868;	Ribose import permease protein RbsC {ECO:0000305};	FUNCTION: Part of the ABC transporter complex RbsABC involved in ribose import. Probably responsible for the translocation of the substrate across the membrane. {ECO:0000269|PubMed:25533465, ECO:0000269|PubMed:6327617}. SUBUNIT: The complex is composed of an ATP-binding protein (RbsA), two transmembrane proteins (RbsC) and a solute-binding protein (RbsB). {ECO:0000269|PubMed:25533465}. SUBCELLULA…	GO:0016021; C:integral component of membrane; IBA:GO_Central. GO:0005886; C:plasma membrane; IDA:EcoCyc. GO:0015145; F:monosaccharide transmembrane transporter activity; IBA:GO_Central.	http://www.uniprot.org/uniprot/P0AGI1
b1206	196.982	-1.49081	-1.50867	0.15373	-9.69758	3.08722e-22	4.3414e-21	AAC74290	DAUA_ECOLI	559	P0AFR2; P40877; P76019;	C4-dicarboxylic acid transporter DauA;	FUNCTION: Responsible for the aerobic transport of succinate from the periplasm to the cytoplasm at acidic pH. Can transport other C4-dicarboxylic acids such as aspartate and fumarate. May also play a role in the regulation of C4-dicarboxylic acid metabolism at pH 7, via regulation of expression and/or activity of DctA. May act as a co-sensor of DcuS. {ECO:0000269|PubMed:23278959}. SUBCELLULAR LO…	GO:0005887; C:integral component of plasma membrane; IBA:GO_Central. GO:0005886; C:plasma membrane; IDA:EcoCyc. GO:0015138; F:fumarate transmembrane transporter activity; IDA:EcoCyc. GO:0015183; F:L-aspartate transmembrane transporter activity; IDA:EcoCyc. GO:0008271; F:secondary active sulfate transmembrane transporter activity; IEA:InterPro. GO:0015141; F:succinate transmembrane transporter act…	http://www.uniprot.org/uniprot/P0AFR2
b2707	183.779	-1.49192	-1.50093	0.119694	-12.4645	1.16605e-35	2.3495e-34	AAC75749	SRLR_ECOLI	257	P15082; P77030;	Glucitol operon repressor;	INDUCTION: By glucitol. SIMILARITY: Contains 1 HTH deoR-type DNA-binding domain. {ECO:0000255|PROSITE-ProRule:PRU00349}.	GO:0005622; C:intracellular; IEA:InterPro. GO:0003677; F:DNA binding; IEA:UniProtKB-KW. GO:0003700; F:transcription factor activity, sequence-specific DNA binding; IEA:InterPro. GO:0045892; P:negative regulation of transcription, DNA-templated; IDA:EcoCyc. GO:0009401; P:phosphoenolpyruvate-dependent sugar phosphotransferase system; IEA:UniProtKB-KW. GO:0006351; P:transcription, DNA-templated; IEA…	http://www.uniprot.org/uniprot/P15082
b1631	45.7951	-1.49755	-1.53476	0.222513	-6.73017	1.69465e-11	1.35908e-10	AAC74703	RSXG_ECOLI	206	P77285;	Electron transport complex subunit RsxG {ECO:0000255|HAMAP-Rule:MF_00479};	FUNCTION: Part of a membrane complex involved in electron transport. Required to maintain the reduced state of SoxR. {ECO:0000255|HAMAP-Rule:MF_00479, ECO:0000269|PubMed:12773378}. SUBUNIT: Composed of six subunits; RsxA, RsxB, RsxC, RsxD, RsxE and RsxG. {ECO:0000305|PubMed:12773378}. SUBCELLULAR LOCATION: Cell inner membrane {ECO:0000255|HAMAP- Rule:MF_00479}. SIMILARITY: Belongs to the RnfG fam…	GO:0009279; C:cell outer membrane; IDA:EcoCyc. GO:0016021; C:integral component of membrane; IEA:UniProtKB-KW. GO:0005886; C:plasma membrane; IEA:UniProtKB-SubCell. GO:0009055; F:electron carrier activity; IEA:InterPro. GO:0010181; F:FMN binding; IEA:InterPro. GO:0022900; P:electron transport chain; IEA:InterPro.	http://www.uniprot.org/uniprot/P77285
b3493	486.192	-1.50382	-1.51174	0.105138	-14.3033	2.08669e-46	5.48771e-45	AAC76518	PITA_ECOLI	499	P0AFJ7; P37308; Q2M7F5;	Low-affinity inorganic phosphate transporter 1;	FUNCTION: Low-affinity inorganic phosphate transport. Can also transport arsenate. SUBCELLULAR LOCATION: Cell inner membrane; Multi-pass membrane protein. SIMILARITY: Belongs to the inorganic phosphate transporter (PiT) (TC 2.A.20) family. Pit subfamily. {ECO:0000305}.	GO:0005887; C:integral component of plasma membrane; ISM:EcoCyc. GO:0005886; C:plasma membrane; IDA:EcoCyc. GO:0005315; F:inorganic phosphate transmembrane transporter activity; IMP:EcoCyc. GO:0015295; F:solute:proton symporter activity; IDA:EcoCyc. GO:0015654; F:tellurite uptake transmembrane transporter activity; IMP:EcoCyc. GO:0005385; F:zinc ion transmembrane transporter activity; IMP:EcoCyc.…	http://www.uniprot.org/uniprot/P0AFJ7
b3605	132.834	-1.50494	-1.52354	0.152959	-9.83886	7.65722e-23	1.10362e-21	AAC76629	LLDD_ECOLI	396	P33232; Q2M7R9;	L-lactate dehydrogenase {ECO:0000255|HAMAP-Rule:MF_01559};	FUNCTION: Catalyzes the conversion of L-lactate to pyruvate. Seems to be a primary dehydrogenase in the respiratory chain. To a lesser extent, can also oxidize DL-alpha-hydroxybutyrate, but not D-lactate. {ECO:0000269|PubMed:18473, ECO:0000269|PubMed:8407843}. CATALYTIC ACTIVITY: (S)-lactate + an oxidized electron acceptor = pyruvate + a reduced electron acceptor. {ECO:0000255|HAMAP- Rule:MF_0155…	GO:0005886; C:plasma membrane; IDA:EcoCyc. GO:0010181; F:FMN binding; IDA:EcoCyc. GO:0004459; F:L-lactate dehydrogenase activity; IDA:EcoCyc. GO:0009060; P:aerobic respiration; IEP:EcoCyc. GO:0042355; P:L-fucose catabolic process; IEP:EcoCyc. GO:0019516; P:lactate oxidation; IMP:EcoCyc.	http://www.uniprot.org/uniprot/P33232
b3670	18.3688	-1.50884	-1.60432	0.336051	-4.48991	7.1254e-06	3.317e-05	AAC76693	ILVN_ECOLI	96	P0ADF8; P08143; Q2M7Y3;	Acetolactate synthase isozyme 1 small subunit;	CATALYTIC ACTIVITY: 2 pyruvate = 2-acetolactate + CO(2). PATHWAY: Amino-acid biosynthesis; L-isoleucine biosynthesis; L- isoleucine from 2-oxobutanoate: step 1/4. PATHWAY: Amino-acid biosynthesis; L-valine biosynthesis; L-valine from pyruvate: step 1/4. SUBUNIT: Dimer of large and small chains. MISCELLANEOUS: E.coli contains genes for 3 AHAS isozymes: ilvBN, ilvGM and ilvIH. SIMILARITY: Belongs t…	GO:0005948; C:acetolactate synthase complex; IDA:EcoCyc. GO:0005829; C:cytosol; IBA:GO_Central. GO:0003984; F:acetolactate synthase activity; IDA:EcoCyc. GO:0016597; F:amino acid binding; IEA:InterPro. GO:0009097; P:isoleucine biosynthetic process; IDA:EcoCyc. GO:0009099; P:valine biosynthetic process; IDA:EcoCyc.	http://www.uniprot.org/uniprot/P0ADF8
b0121	433.699	-1.5117	-1.5178	0.09236	-16.3675	3.26276e-60	1.06566e-58	AAC73232	SPEE_ECOLI	288	P09158;	Polyamine aminopropyltransferase {ECO:0000255|HAMAP-Rule:MF_00198, ECO:0000303|PubMed:4572733};	FUNCTION: Involved in the biosynthesis of polyamines which play a significant role in the structural and functional organization in the chromoid of E.coli by compacting DNA and neutralizing negative charges. Catalyzes the irreversible transfer (ping-pong mechanism) of a propylamine group from the amino donor S- adenosylmethioninamine (decarboxy-AdoMet) to putrescine (1,4- diaminobutane) to yield …	GO:0005829; C:cytosol; IDA:UniProtKB. GO:0043918; F:cadaverine aminopropyltransferase activity; IDA:UniProtKB. GO:0004766; F:spermidine synthase activity; IDA:EcoCyc. GO:0016768; F:spermine synthase activity; IEA:UniProtKB-EC. GO:0010487; F:thermospermine synthase activity; IDA:UniProtKB. GO:0008295; P:spermidine biosynthetic process; IMP:EcoCyc.	http://www.uniprot.org/uniprot/P09158
b0723	1217.28	-1.51592	-1.52453	0.105056	-14.4297	3.36548e-47	9.02662e-46	AAC73817	SDHA_ECOLI	588	P0AC41; P10444; P78282;	Succinate dehydrogenase flavoprotein subunit;	FUNCTION: Two distinct, membrane-bound, FAD-containing enzymes are responsible for the catalysis of fumarate and succinate interconversion; the fumarate reductase is used in anaerobic growth, and the succinate dehydrogenase is used in aerobic growth. {ECO:0000305|PubMed:12560550, ECO:0000305|PubMed:16407191, ECO:0000305|PubMed:19710024}. CATALYTIC ACTIVITY: Succinate + a quinone = fumarate + a qu…	GO:0005886; C:plasma membrane; IDA:EcoliWiki. GO:0045282; C:plasma membrane succinate dehydrogenase complex; IDA:EcoliWiki. GO:0009055; F:electron carrier activity; IDA:EcoCyc. GO:0050660; F:flavin adenine dinucleotide binding; IDA:EcoliWiki. GO:0008177; F:succinate dehydrogenase (ubiquinone) activity; IEA:UniProtKB-EC. GO:0000104; F:succinate dehydrogenase activity; IMP:EcoliWiki. GO:0009060; P:…	http://www.uniprot.org/uniprot/P0AC41
b3337	4.84649	-1.52243	-1.76056	0.524563	-2.90228	0.00370457	0.011247	AAC76362	BFD_ECOLI	64	P0AE56; O68930; P13655; Q2M702;	Bacterioferritin-associated ferredoxin;	FUNCTION: Seems to associate with BFR; could be a general redox and/or regulatory component participating in the iron storage mobilization functions of BFR. Could participate in the release or the delivery of iron from/to bacterioferritin (or other iron complexes). COFACTOR: Name=[2Fe-2S] cluster; Xref=ChEBI:CHEBI:49601; Note=Binds 1 [2Fe-2S] cluster.; SUBUNIT: Monomer.	GO:0051537; F:2 iron, 2 sulfur cluster binding; IDA:EcoCyc. GO:0046872; F:metal ion binding; IEA:UniProtKB-KW. GO:0055114; P:oxidation-reduction process; IEA:UniProtKB-KW.	http://www.uniprot.org/uniprot/P0AE56
b2040	532.609	-1.52503	-1.52989	0.0826398	-18.454	4.84428e-76	2.22947e-74	AAC75101	RMLD_ECOLI	299	P37760; P76377;	dTDP-4-dehydrorhamnose reductase;	FUNCTION: Catalyzes the reduction of dTDP-6-deoxy-L-lyxo-4- hexulose to yield dTDP-L-rhamnose. RmlD uses NADH and NADPH nearly equally well (By similarity). {ECO:0000250}. CATALYTIC ACTIVITY: dTDP-beta-L-rhamnose + NADP(+) = dTDP-4- dehydro-beta-L-rhamnose + NADPH. COFACTOR: Name=Mg(2+); Xref=ChEBI:CHEBI:18420; Evidence={ECO:0000250}; Note=Binds 1 Mg(2+) ion per monomer. {ECO:0000250}; PATHWAY: C…	GO:0005829; C:cytosol; IDA:EcoCyc. GO:0008831; F:dTDP-4-dehydrorhamnose reductase activity; ISS:UniProtKB. GO:0046872; F:metal ion binding; IEA:UniProtKB-KW. GO:0019305; P:dTDP-rhamnose biosynthetic process; IEA:UniProtKB-UniPathway. GO:0045226; P:extracellular polysaccharide biosynthetic process; ISS:UniProtKB. GO:0009103; P:lipopolysaccharide biosynthetic process; ISS:UniProtKB. GO:0009243; P:O…	http://www.uniprot.org/uniprot/P37760
b3304	3534.7	-1.52846	-1.53204	0.0701066	-21.802	2.22272e-105	1.42889e-103	AAC76329	RL18_ECOLI	117	P0C018; P02419; Q2M6W9;	50S ribosomal protein L18;	FUNCTION: This is one of the proteins that mediates the attachment of the 5S rRNA subcomplex onto the large ribosomal subunit where it forms part of the central protuberance. Binds stably to 5S rRNA; increases binding abilities of L5 in a cooperative fashion; both proteins together confer 23S rRNA binding. The 5S rRNA and some of its associated proteins might help stabilize positioning of ribosom…	GO:0005829; C:cytosol; IDA:EcoCyc. GO:0022625; C:cytosolic large ribosomal subunit; IDA:EcoCyc. GO:0008097; F:5S rRNA binding; IBA:GO_Central. GO:0003735; F:structural constituent of ribosome; IEA:InterPro. GO:0006412; P:translation; IEA:UniProtKB-HAMAP.	http://www.uniprot.org/uniprot/P0C018
b1089	2616.91	-1.52965	-1.55149	0.170871	-8.95204	3.48972e-19	4.33539e-18	AAC74173	RL32_ECOLI	57	P0A7N4; P02435;	50S ribosomal protein L32;	SUBUNIT: Part of the 50S ribosomal subunit. Contacts L17 (PubMed:2665813). {ECO:0000269|PubMed:2665813}. INTERACTION: P0A7M2:rpmB; NbExp=2; IntAct=EBI-1112732, EBI-543024; MASS SPECTROMETRY: Mass=6315.1; Method=MALDI; Range=2-57; Evidence={ECO:0000269|PubMed:10094780}; SIMILARITY: Belongs to the ribosomal protein L32P family. {ECO:0000305}.	GO:0005829; C:cytosol; IDA:EcoCyc. GO:0022625; C:cytosolic large ribosomal subunit; IDA:EcoCyc. GO:0003735; F:structural constituent of ribosome; IEA:InterPro. GO:0006412; P:translation; IEA:UniProtKB-HAMAP.	http://www.uniprot.org/uniprot/P0A7N4
b4287	36.5154	-1.53249	-1.56671	0.232439	-6.59311	4.30718e-11	3.32268e-10	AAC77243	FECE_ECOLI	255	P15031; Q2M628;	Fe(3+) dicitrate transport ATP-binding protein FecE;	FUNCTION: Part of the binding-protein-dependent transport system for citrate-dependent Fe(3+). Probably responsible for energy coupling to the transport system. SUBCELLULAR LOCATION: Cell inner membrane; Peripheral membrane protein. INDUCTION: Induced 1.6-fold by hydroxyurea. {ECO:0000269|PubMed:20005847}. SIMILARITY: Belongs to the ABC transporter superfamily. {ECO:0000305}. SIMILARITY: Contains…	GO:0005886; C:plasma membrane; IDA:EcoCyc. GO:0005524; F:ATP binding; IEA:UniProtKB-KW. GO:0016887; F:ATPase activity; IEA:InterPro. GO:0006811; P:ion transport; IEA:UniProtKB-KW. GO:0055072; P:iron ion homeostasis; IEA:UniProtKB-KW.	http://www.uniprot.org/uniprot/P15031
b2511	420.567	-1.53507	-1.54061	0.0889854	-17.2508	1.10357e-66	4.29757e-65	AAC75564	DER_ECOLI	490	P0A6P5; P77254; Q8X4Y1;	GTPase Der;	FUNCTION: GTPase that plays an essential role in the late steps of ribosome biogenesis. GTPase point mutations (but not a deletion mutant) are suppressed by mild overexpression of RelA, probably due to increased levels of the stringent response mediator (p)ppGpp. 50S subunits assembled in the absence of Der are defective and unable to assemble into 70S ribosomes. GTPase activity is stimulated by …	GO:0005829; C:cytosol; IDA:EcoCyc. GO:0005525; F:GTP binding; IBA:GO_Central. GO:0032794; F:GTPase activating protein binding; IPI:EcoCyc. GO:0003924; F:GTPase activity; IDA:EcoCyc. GO:0043022; F:ribosome binding; IDA:EcoCyc. GO:0000027; P:ribosomal large subunit assembly; IMP:EcoCyc.	http://www.uniprot.org/uniprot/P0A6P5
b4466	448.441	-1.54476	-1.55058	0.0903027	-17.1065	1.32748e-65	4.88754e-64	AAT48156	ACFD_ECOLI	1520	P0CK95; Q2M9M2; Q46837; Q46838; Q6BF58;	Putative lipoprotein AcfD homolog;	SUBCELLULAR LOCATION: Cell membrane {ECO:0000255|PROSITE- ProRule:PRU00303}; Lipid-anchor {ECO:0000255|PROSITE- ProRule:PRU00303}. SIMILARITY: Contains 1 peptidase M60 domain. {ECO:0000255|PROSITE- ProRule:PRU01060}. SIMILARITY: To V.cholerae AcfD (VC_0845). {ECO:0000305}. CAUTION: This protein is probably not frameshifted under normal conditions; however as suggested for V.cholerae acfD in strai…	GO:0005886; C:plasma membrane; IEA:UniProtKB-SubCell.	http://www.uniprot.org/uniprot/P0CK95
b0911	23258.8	-1.54743	-1.54911	0.0479218	-32.2907	9.44958e-229	2.25122e-226	AAC73997	RS1_ECOLI	557	P0AG67; P02349; P77352;	30S ribosomal protein S1;	FUNCTION: Required for translation of most natural mRNAs except for leaderless mRNA (PubMed:9677288, PubMed:7003157, PubMed:12068815, PubMed:17376482, PubMed:24339747). Binds mRNA upstream of the Shine-Dalgarno (SD) sequence and helps it bind to the 30S ribosomal subunit; acts as an RNA chaperone to unfold structured mRNA on the ribosome but is not essential for mRNAs with strong SDs and little 5…	GO:0005737; C:cytoplasm; IDA:UniProtKB. GO:0022627; C:cytosolic small ribosomal subunit; IDA:EcoCyc. GO:0016020; C:membrane; IDA:UniProtKB. GO:0003729; F:mRNA binding; IDA:EcoCyc. GO:0003723; F:RNA binding; IDA:EcoCyc. GO:0003735; F:structural constituent of ribosome; IDA:EcoCyc. GO:2000766; P:negative regulation of cytoplasmic translation; IDA:EcoCyc. GO:0006412; P:translation; IMP:EcoCyc.	http://www.uniprot.org/uniprot/P0AG67
b2606	3158.09	-1.54833	-1.55185	0.0689493	-22.456	1.11781e-111	8.38359e-110	AAC75655	RL19_ECOLI	115	P0A7K6; P02420;	50S ribosomal protein L19;	FUNCTION: This protein is located at the 30S-50S ribosomal subunit interface. In the 70S ribosome it has been modeled to make two contacts with the 16S rRNA of the 30S subunit forming part of bridges B6 and B8 (PubMed:12809609). In the 3.5 A resolved structures L14 and L19 interact and together make contact with the 16S rRNA (PubMed:16272117). The protein conformation is quite different between t…	GO:0005829; C:cytosol; IDA:EcoCyc. GO:0022625; C:cytosolic large ribosomal subunit; IDA:EcoCyc. GO:0019843; F:rRNA binding; IEA:UniProtKB-KW. GO:0003735; F:structural constituent of ribosome; IBA:GO_Central. GO:0006412; P:translation; IEA:UniProtKB-HAMAP.	http://www.uniprot.org/uniprot/P0A7K6
b3936	2784.71	-1.5555	-1.56164	0.0906553	-17.1584	5.43804e-66	2.05832e-64	AAC76918	RL31_ECOLI	70	P0A7M9; P02432; Q2M8N2;	50S ribosomal protein L31;	FUNCTION: Binds the 23S rRNA. {ECO:0000250}. COFACTOR: Name=Zn(2+); Xref=ChEBI:CHEBI:29105; Evidence={ECO:0000269|PubMed:22196016}; Note=Binds 1 zinc ion per subunit. Only 1 ligand appears to be Cys, the other are thought to be His and either backbone amides or solvent (PubMed:22196016). {ECO:0000269|PubMed:22196016}; SUBUNIT: Part of the 50S ribosomal subunit. PTM: Proteolytically cleaved by pro…	GO:0005829; C:cytosol; IDA:EcoCyc. GO:0022625; C:cytosolic large ribosomal subunit; IDA:EcoCyc. GO:0019843; F:rRNA binding; IEA:UniProtKB-KW. GO:0003735; F:structural constituent of ribosome; IEA:InterPro. GO:0008270; F:zinc ion binding; IDA:EcoCyc. GO:0006412; P:translation; IEA:UniProtKB-HAMAP.	http://www.uniprot.org/uniprot/P0A7M9
b3300	15424.9	-1.56104	-1.56402	0.0633777	-24.6307	5.92354e-134	5.57915e-132	AAC76325	SECY_ECOLI	443	P0AGA2; P03844; Q2M6W5;	Protein translocase subunit SecY;	FUNCTION: The central subunit of the protein translocation channel SecYEG. Consists of two halves formed by TMs 1-5 and 6-10. These two domains form a lateral gate at the front which open onto the bilayer between TMs 2 and 7, and are clamped together by SecE at the back. The channel is closed by both a pore ring composed of hydrophobic SecY resides and a short helix (helix 2A) on the extracellula…	GO:0016021; C:integral component of membrane; IDA:EcoliWiki. GO:0005887; C:integral component of plasma membrane; IDA:CACAO. GO:0005622; C:intracellular; IEA:GOC. GO:0005886; C:plasma membrane; IDA:EcoCyc. GO:0065002; P:intracellular protein transmembrane transport; IMP:EcoliWiki. GO:0006886; P:intracellular protein transport; IMP:EcoliWiki. GO:0006605; P:protein targeting; IEA:UniProtKB-HAMAP. G…	http://www.uniprot.org/uniprot/P0AGA2
b4242	328.034	-1.56224	-1.58194	0.139004	-11.2388	2.62945e-29	4.5316e-28	AAC77199	ATMA_ECOLI	898	P0ABB8; P39168; Q2M665;	Magnesium-transporting ATPase, P-type 1;	FUNCTION: Mediates magnesium influx to the cytosol. CATALYTIC ACTIVITY: ATP + H(2)O + Mg(2+)(Out) = ADP + phosphate + Mg(2+)(In). SUBCELLULAR LOCATION: Cell inner membrane {ECO:0000269|PubMed:15919996}; Multi-pass membrane protein {ECO:0000269|PubMed:15919996}. INDUCTION: Induced by low levels of proline and by osmotic shock. The leader of mgtA mRNA functions as a riboswitch, favoring transcripti…	GO:0005887; C:integral component of plasma membrane; IBA:GO_Central. GO:0043231; C:intracellular membrane-bounded organelle; IBA:GO_Central. GO:0005886; C:plasma membrane; IDA:EcoCyc. GO:0005524; F:ATP binding; IEA:UniProtKB-KW. GO:0019829; F:cation-transporting ATPase activity; IBA:GO_Central. GO:0015444; F:magnesium-importing ATPase activity; IEA:UniProtKB-EC. GO:0046872; F:metal ion binding; I…	http://www.uniprot.org/uniprot/P0ABB8
b3306	5690.17	-1.56673	-1.57088	0.074688	-20.9769	1.06513e-97	6.43847e-96	AAC76331	RS8_ECOLI	130	P0A7W7; P02361; Q2M6X1;	30S ribosomal protein S8;	FUNCTION: One of the primary rRNA binding proteins, it binds directly to 16S rRNA central domain where it helps coordinate assembly of the platform of the 30S subunit. {ECO:0000250}. FUNCTION: Protein S8 is a translational repressor protein, it controls the translation of the spc operon by binding to its mRNA. SUBUNIT: Part of the 30S ribosomal subunit. Contacts proteins S5 and S12 (By similarity…	GO:0005829; C:cytosol; IDA:EcoCyc. GO:0022627; C:cytosolic small ribosomal subunit; IDA:EcoliWiki. GO:0019843; F:rRNA binding; IDA:EcoliWiki. GO:0003735; F:structural constituent of ribosome; IBA:GO_Central. GO:0043488; P:regulation of mRNA stability; IMP:EcoliWiki. GO:0006417; P:regulation of translation; IEA:UniProtKB-KW. GO:0006412; P:translation; IEA:UniProtKB-HAMAP.	http://www.uniprot.org/uniprot/P0A7W7
b3305	7392.91	-1.56837	-1.57097	0.0590721	-26.5501	2.56329e-155	2.8837e-153	AAC76330	RL6_ECOLI	177	P0AG55; P02390; Q2M6X0;	50S ribosomal protein L6 {ECO:0000255|HAMAP-Rule:MF_01365};	FUNCTION: This protein binds directly to at least 2 domains of the 23S ribosomal RNA, thus is important in its secondary structure. It is located near the subunit interface in the base of the L7/L12 stalk, and near the tRNA binding site of the peptidyltransferase center. {ECO:0000269|PubMed:6170935}. FUNCTION: Gentamicin-resistant mutations in this protein affect translation fidelity. {ECO:000026…	GO:0005829; C:cytosol; IDA:EcoCyc. GO:0022625; C:cytosolic large ribosomal subunit; IDA:EcoCyc. GO:0003723; F:RNA binding; IBA:GO_Central. GO:0019843; F:rRNA binding; IEA:UniProtKB-HAMAP. GO:0003735; F:structural constituent of ribosome; IBA:GO_Central. GO:0002181; P:cytoplasmic translation; IBA:GO_Central. GO:0046677; P:response to antibiotic; IEA:UniProtKB-KW.	http://www.uniprot.org/uniprot/P0AG55
b0119	131.698	-1.56897	-1.58493	0.147896	-10.6086	2.71728e-26	4.33266e-25	AAC73230	YACL_ECOLI	120	P0A8E5; P45567; P75653; Q8X955;	UPF0231 protein YacL;	INTERACTION: P0ACJ8:crp; NbExp=3; IntAct=EBI-554965, EBI-547513; SIMILARITY: Belongs to the UPF0231 family. {ECO:0000305}.		http://www.uniprot.org/uniprot/P0A8E5
b1452	57.1534	-1.56993	-1.60347	0.208803	-7.51871	5.53212e-14	5.18636e-13	AAC74534	YNCE_ECOLI	353	P76116; Q2MBB1;	Uncharacterized protein YncE;	SUBUNIT: Monomer. {ECO:0000269|PubMed:18931447}. INDUCTION: Repressed by Fur. {ECO:0000269|PubMed:12746439}. MISCELLANEOUS: Preliminary crystallization indicates the presence of a single beta-propeller domain that contains 7 4-stranded beta- sheets.	GO:0030288; C:outer membrane-bounded periplasmic space; IGI:EcoCyc. GO:0003677; F:DNA binding; IDA:EcoCyc.	http://www.uniprot.org/uniprot/P76116
b1018	10.9398	-1.57563	-1.75614	0.422446	-3.72978	0.000191647	0.000737806	AAC74103	EFEO_ECOLI	375	P0AB24; P75902; Q9R2S4;	Iron uptake system component EfeO;	FUNCTION: Involved in Fe(2+) uptake. Could be an iron-binding and/or electron-transfer component. {ECO:0000269|PubMed:19701722}. SUBUNIT: Monomer. Part of a ferrous iron transporter composed of EfeU, EfeO and EfeB. However, this EfeUOB tripartite iron transporter is defective in E.coli strain K12 due to a frameshift mutation in EfeU. {ECO:0000269|PubMed:16551627, ECO:0000269|PubMed:17627767}. SUB…	GO:0042597; C:periplasmic space; IEA:UniProtKB-SubCell. GO:0006974; P:cellular response to DNA damage stimulus; IMP:EcoCyc. GO:0046677; P:response to antibiotic; IMP:EcoCyc. GO:0010043; P:response to zinc ion; IEP:EcoCyc.	http://www.uniprot.org/uniprot/P0AB24
b3645	109.967	-1.581	-1.64396	0.248359	-6.36581	1.94262e-10	1.41504e-09	AAC76669	DIND_ECOLI	274	P23840; P76719; Q2M7V8;	DNA-damage-inducible protein D;	MISCELLANEOUS: Essential for E.coli under special growth condition. SEQUENCE CAUTION: Sequence=AAA61998.1; Type=Erroneous initiation; Note=Translation N-terminally shortened.; Evidence={ECO:0000305};	GO:0006974; P:cellular response to DNA damage stimulus; IEP:EcoliWiki. GO:0009432; P:SOS response; IMP:EcoCyc.	http://www.uniprot.org/uniprot/P23840
b2211	15.5863	-1.58332	-1.68522	0.349112	-4.53527	5.75288e-06	2.69666e-05	AAC75271	YOJI_ECOLI	547	P33941; P33942;	ABC transporter ATP-binding/permease protein YojI {ECO:0000305};	FUNCTION: Mediates resistance to the antibacterial peptide microcin J25, when expressed from a multicopy vector. Functions as an efflux pump for microcin J25, with the help of the outer membrane channel TolC. {ECO:0000269|PubMed:15866933}. SUBCELLULAR LOCATION: Cell inner membrane {ECO:0000305}; Multi- pass membrane protein {ECO:0000255}. DISRUPTION PHENOTYPE: Disruption increases sensitivity of …	GO:0016021; C:integral component of membrane; IEA:UniProtKB-KW. GO:0005886; C:plasma membrane; IEA:UniProtKB-SubCell. GO:0005524; F:ATP binding; IEA:UniProtKB-KW. GO:0042626; F:ATPase activity, coupled to transmembrane movement of substances; IEA:InterPro. GO:0015197; F:peptide transporter activity; IMP:EcoCyc. GO:0042884; P:microcin transport; IMP:EcoliWiki. GO:0046677; P:response to antibiotic;…	http://www.uniprot.org/uniprot/P33941
b3312	1853.98	-1.58515	-1.58894	0.0710662	-22.3053	3.28555e-110	2.29422e-108	AAC76337	RL29_ECOLI	63	P0A7M6; P02429; Q2M6X7;	50S ribosomal protein L29;	FUNCTION: Binds 23S rRNA. It is not essential for growth. {ECO:0000269|PubMed:12226666, ECO:0000269|PubMed:6170935}. FUNCTION: One of the proteins that surrounds the polypeptide exit tunnel on the outside of the subunit. Contacts trigger factor (PubMed:12226666). {ECO:0000269|PubMed:12226666}. SUBUNIT: Part of the 50s ribosomal subunit. Contacts protein L23 (PubMed:2665813), trigger factor (PubMe…	GO:0022625; C:cytosolic large ribosomal subunit; IDA:EcoCyc. GO:0019843; F:rRNA binding; IEA:UniProtKB-KW. GO:0003735; F:structural constituent of ribosome; IEA:InterPro. GO:0006412; P:translation; IEA:UniProtKB-HAMAP.	http://www.uniprot.org/uniprot/P0A7M6
b1895	27.4716	-1.58582	-1.62893	0.257876	-6.14954	7.77058e-10	5.45422e-09	AAC74965	USPC_ECOLI	142	P46888;	Universal stress protein C;	FUNCTION: Required for resistance to DNA-damaging agents. {ECO:0000269|PubMed:11849540}. SUBCELLULAR LOCATION: Cytoplasm {ECO:0000250}. INDUCTION: During growth inhibition caused by the exhaustion of any of a variety of nutrients (carbon, nitrogen, phosphate, sulfate, required amino acid) or by the presence of a variety of toxic agents. Positively regulated by guanosine 3',5'-bisphosphate (ppGpp)…	GO:0005737; C:cytoplasm; IEA:UniProtKB-SubCell. GO:0032947; F:protein complex scaffold; IDA:EcoCyc. GO:0009651; P:response to salt stress; IMP:CACAO.	http://www.uniprot.org/uniprot/P46888
b0727	1665.37	-1.58837	-1.59336	0.0792063	-20.0535	1.88039e-89	1.02913e-87	AAC73821	ODO2_ECOLI	405	P0AFG6; P07016;	Dihydrolipoyllysine-residue succinyltransferase component of 2-oxoglutarate dehydrogenase complex;	FUNCTION: The 2-oxoglutarate dehydrogenase complex catalyzes the overall conversion of 2-oxoglutarate to succinyl-CoA and CO(2). It contains multiple copies of three enzymatic components: 2- oxoglutarate dehydrogenase (E1), dihydrolipoamide succinyltransferase (E2) and lipoamide dehydrogenase (E3). CATALYTIC ACTIVITY: Succinyl-CoA + enzyme N(6)- (dihydrolipoyl)lysine = CoA + enzyme N(6)-(S- succi…	GO:0005829; C:cytosol; IDA:EcoCyc. GO:0045252; C:oxoglutarate dehydrogenase complex; IDA:EcoliWiki. GO:0004149; F:dihydrolipoyllysine-residue succinyltransferase activity; IDA:EcoliWiki. GO:0031405; F:lipoic acid binding; IDA:EcoliWiki. GO:0033512; P:L-lysine catabolic process to acetyl-CoA via saccharopine; IEA:UniProtKB-UniPathway. GO:0006099; P:tricarboxylic acid cycle; IMP:EcoliWiki.	http://www.uniprot.org/uniprot/P0AFG6
b1802	4.50527	-1.59186	-1.91259	0.554223	-2.87224	0.0040758	0.0122546	AAC74872	YEAW_ECOLI	374	P0ABR7; P76253;	Putative dioxygenase subunit alpha YeaW;	COFACTOR: Name=[2Fe-2S] cluster; Xref=ChEBI:CHEBI:49601; Evidence={ECO:0000305}; Note=Binds 1 [2Fe-2S] cluster. {ECO:0000305}; COFACTOR: Name=Fe cation; Xref=ChEBI:CHEBI:24875; Evidence={ECO:0000305}; Note=Binds 1 Fe cation. {ECO:0000305}; SUBUNIT: Probable heterodimer of YeaW and YeaX. SIMILARITY: Belongs to the bacterial ring-hydroxylating dioxygenase alpha subunit family. {ECO:0000305}. SIMILA…	GO:0051537; F:2 iron, 2 sulfur cluster binding; IDA:EcoCyc. GO:0005506; F:iron ion binding; IEA:InterPro. GO:0016708; F:oxidoreductase activity, acting on paired donors, with incorporation or reduction of molecular oxygen, NAD(P)H as one donor, and incorporation of two atoms of oxygen into one donor; IEA:InterPro. GO:0019439; P:aromatic compound catabolic process; IEA:InterPro.	http://www.uniprot.org/uniprot/P0ABR7
b3167	157.679	-1.59703	-1.60863	0.127014	-12.5736	2.94898e-36	6.18828e-35	AAC76201	RBFA_ECOLI	133	P0A7G2; P09170; Q2M943;	Ribosome-binding factor A {ECO:0000255|HAMAP-Rule:MF_00003};	FUNCTION: Essential for efficient processing of 16S rRNA. Probably part of the 30S subunit prior to or during the final step in the processing of 16S free 30S ribosomal subunits. Could be some accessory protein needed for efficient assembly of the 30S subunit. May interact with the 5'-terminal helix region of 16S rRNA. Has affinity for free ribosomal 30S subunits but not for 70S ribosomes. Overex…	GO:0005829; C:cytosol; IDA:EcoCyc. GO:0043024; F:ribosomal small subunit binding; IDA:EcoCyc. GO:0006974; P:cellular response to DNA damage stimulus; IMP:EcoCyc. GO:0030490; P:maturation of SSU-rRNA; IMP:EcoliWiki. GO:0009409; P:response to cold; IMP:EcoCyc.	http://www.uniprot.org/uniprot/P0A7G2
b3166	326.62	-1.59888	-1.60577	0.0965654	-16.5575	1.41374e-61	4.77137e-60	AAC76200	TRUB_ECOLI	314	P60340; P09171; P76671; Q2M944;	tRNA pseudouridine synthase B {ECO:0000255|HAMAP-Rule:MF_01080};	FUNCTION: Responsible for synthesis of pseudouridine from uracil- 55 in the psi GC loop of transfer RNAs. {ECO:0000255|HAMAP- Rule:MF_01080, ECO:0000269|PubMed:11142385, ECO:0000269|PubMed:7489483}. CATALYTIC ACTIVITY: tRNA uridine(55) = tRNA pseudouridine(55). {ECO:0000255|HAMAP-Rule:MF_01080, ECO:0000269|PubMed:7489483}. BIOPHYSICOCHEMICAL PROPERTIES: Kinetic parameters: KM=148 nM for tRNA (at …	GO:0005829; C:cytosol; IDA:EcoCyc. GO:0009982; F:pseudouridine synthase activity; IMP:EcoCyc. GO:0003723; F:RNA binding; IEA:InterPro. GO:1990481; P:mRNA pseudouridine synthesis; IBA:GO_Central. GO:0001522; P:pseudouridine synthesis; IDA:EcoCyc. GO:0006400; P:tRNA modification; IBA:GO_Central. GO:0031119; P:tRNA pseudouridine synthesis; IEA:UniProtKB-HAMAP.	http://www.uniprot.org/uniprot/P60340
b4189	108.528	-1.60115	-1.6145	0.14318	-11.1828	4.95144e-29	8.46133e-28	AAC77146	BSMA_ECOLI	109	P39297; Q2M6B6;	Lipoprotein BsmA;	FUNCTION: Involved in protection of biofilms against oxidative stress. {ECO:0000269|PubMed:19833773}. SUBCELLULAR LOCATION: Cell membrane {ECO:0000255|PROSITE- ProRule:PRU00303}; Lipid-anchor {ECO:0000255|PROSITE- ProRule:PRU00303}. INDUCTION: Up-regulated in biofilms. {ECO:0000269|PubMed:19833773}. DISRUPTION PHENOTYPE: Mutant exhibits reduced microcolony formation and greatly enhanced flagellar…	GO:0005886; C:plasma membrane; IEA:UniProtKB-SubCell. GO:0006974; P:cellular response to DNA damage stimulus; IEP:EcoliWiki. GO:0042542; P:response to hydrogen peroxide; IMP:EcoCyc. GO:0044010; P:single-species biofilm formation; IEP:EcoCyc.	http://www.uniprot.org/uniprot/P39297
b3311	3848.71	-1.60369	-1.60746	0.0703928	-22.782	6.92005e-115	5.49533e-113	AAC76336	RS17_ECOLI	84	P0AG63; P02373; Q2M6X6;	30S ribosomal protein S17 {ECO:0000255|HAMAP-Rule:MF_01345};	FUNCTION: One of the primary rRNA binding proteins, it binds specifically to the 5'-end of 16S ribosomal RNA. Also plays a role in translational accuracy; neamine-resistant ribosomes show reduced neamine-induced misreading in vitro. SUBUNIT: Part of the 30S ribosomal subunit. MASS SPECTROMETRY: Mass=9573.0; Method=MALDI; Range=2-84; Evidence={ECO:0000269|PubMed:10094780}; MISCELLANEOUS: The strai…	GO:0022627; C:cytosolic small ribosomal subunit; IDA:EcoliWiki. GO:0019843; F:rRNA binding; IDA:EcoliWiki. GO:0070181; F:small ribosomal subunit rRNA binding; IDA:EcoliWiki. GO:0003735; F:structural constituent of ribosome; IBA:GO_Central. GO:0046677; P:response to antibiotic; IMP:EcoliWiki. GO:0006412; P:translation; IBA:GO_Central.	http://www.uniprot.org/uniprot/P0AG63
b3748	957.474	-1.60456	-1.66688	0.275802	-5.81778	5.96336e-09	3.85809e-08	AAC76771	RBSD_ECOLI	139	P04982; Q2M866;	D-ribose pyranase;	FUNCTION: Catalyzes the interconversion of beta-pyran and beta- furan forms of D-ribose. It also catalyzes the conversion between beta-allofuranose and beta-allopyranose. {ECO:0000269|PubMed:15060078}. CATALYTIC ACTIVITY: Beta-D-ribopyranose = beta-D-ribofuranose. {ECO:0000269|PubMed:15060078}. CATALYTIC ACTIVITY: Beta-D-allopyranose = beta-D-allofuranose. {ECO:0000269|PubMed:15060078}. PATHWAY: …	GO:0005829; C:cytosol; IDA:EcoCyc. GO:0042802; F:identical protein binding; IDA:EcoCyc. GO:0016872; F:intramolecular lyase activity; IEA:UniProtKB-HAMAP. GO:0016866; F:intramolecular transferase activity; IDA:EcoCyc. GO:0048029; F:monosaccharide binding; IEA:InterPro. GO:0019303; P:D-ribose catabolic process; IMP:EcoCyc.	http://www.uniprot.org/uniprot/P04982
b4118	76.2012	-1.6057	-1.62382	0.164347	-9.7702	1.51149e-22	2.1404e-21	AAC77079	MELR_ECOLI	302	P0ACH8; P10411; Q2M6I6;	Melibiose operon regulatory protein;	FUNCTION: Transcription activator for the expression of the melAB operon. MelR binds at two sites located upstream of the melAB transcription site. {ECO:0000269|PubMed:2684786}. SIMILARITY: Contains 1 HTH araC/xylS-type DNA-binding domain. {ECO:0000255|PROSITE-ProRule:PRU00593}.	GO:0005829; C:cytosol; IBA:GO_Central. GO:0000987; F:core promoter proximal region sequence-specific DNA binding; IBA:GO_Central. GO:0003677; F:DNA binding; IDA:EcoCyc. GO:0003700; F:transcription factor activity, sequence-specific DNA binding; IBA:GO_Central. GO:0006355; P:regulation of transcription, DNA-templated; IDA:EcoCyc. GO:0006351; P:transcription, DNA-templated; IEA:UniProtKB-KW.	http://www.uniprot.org/uniprot/P0ACH8
b3313	4878.05	-1.60608	-1.60822	0.0529213	-30.3484	2.6364e-202	5.08449e-200	AAC76338	RL16_ECOLI	136	P0ADY7; P02414; Q2M6X8;	50S ribosomal protein L16;	FUNCTION: This protein binds directly to 23S ribosomal RNA and is located at the A site of the peptidyltransferase center. It contacts the A and P site tRNAs. It has an essential role in subunit assembly, which is not well understood. {ECO:0000269|PubMed:3298242, ECO:0000269|PubMed:8524654}. SUBUNIT: Part of the 50S ribosomal subunit. Cross-links to the A and P site tRNAs. {ECO:0000269|PubMed:852…	GO:0022625; C:cytosolic large ribosomal subunit; IDA:EcoCyc. GO:0019843; F:rRNA binding; IDA:EcoCyc. GO:0003735; F:structural constituent of ribosome; IBA:GO_Central. GO:0000049; F:tRNA binding; IDA:EcoCyc. GO:0006412; P:translation; IEA:UniProtKB-HAMAP.	http://www.uniprot.org/uniprot/P0ADY7
b2342	19.2567	-1.60774	-1.72675	0.356832	-4.50559	6.61885e-06	3.09542e-05	AAC75402	FADI_ECOLI	436	P76503; P77208; P77230; Q6KCX1;	3-ketoacyl-CoA thiolase;	FUNCTION: Catalyzes the final step of fatty acid oxidation in which acetyl-CoA is released and the CoA ester of a fatty acid two carbons shorter is formed. Strongly involved in the anaerobic degradation of long and medium-chain fatty acids in the presence of nitrate and weakly involved in the aerobic degradation of long- chain fatty acids. {ECO:0000269|PubMed:12270828, ECO:0000269|PubMed:12535077…	GO:0005737; C:cytoplasm; IDA:EcoliWiki. GO:0005829; C:cytosol; IDA:EcoCyc. GO:0003857; F:3-hydroxyacyl-CoA dehydrogenase activity; IDA:EcoliWiki. GO:0003988; F:acetyl-CoA C-acyltransferase activity; IDA:EcoliWiki. GO:0004300; F:enoyl-CoA hydratase activity; IDA:EcoliWiki. GO:0033542; P:fatty acid beta-oxidation, unsaturated, even number; IMP:EcoliWiki.	http://www.uniprot.org/uniprot/P76503
b2172	41.7619	-1.613	-1.65628	0.236717	-6.81406	9.48841e-12	7.81058e-11	AAC75233	YEIQ_ECOLI	488	P33029; P94760;	Uncharacterized oxidoreductase YeiQ;	SIMILARITY: Belongs to the mannitol dehydrogenase family. UxuB subfamily. {ECO:0000305}.	GO:0050662; F:coenzyme binding; IEA:InterPro. GO:0016491; F:oxidoreductase activity; IEA:UniProtKB-KW. GO:0019594; P:mannitol metabolic process; IEA:InterPro.	http://www.uniprot.org/uniprot/P33029
b1612	535.566	-1.61554	-1.62137	0.0840411	-19.2232	2.36575e-82	1.21282e-80	AAC74684	FUMA_ECOLI	548	P0AC33; P00923; P76889;	Fumarate hydratase class I, aerobic {ECO:0000303|PubMed:3282546};	FUNCTION: Catalyzes the reversible hydration of fumarate to (S)- malate. Functions as an aerobic enzyme in the direction of malate formation as part of the citric acid cycle. Accounts for about 80% of the fumarase activity when the bacteria grow aerobically. To a lesser extent, also displays D-tartrate dehydratase activity in vitro, but is not able to convert (R)-malate, L-tartrate or meso- tartr…	GO:0005829; C:cytosol; IDA:UniProtKB. GO:0051539; F:4 iron, 4 sulfur cluster binding; IDA:EcoCyc. GO:0004333; F:fumarate hydratase activity; IDA:EcoliWiki. GO:0042802; F:identical protein binding; IPI:IntAct. GO:0046872; F:metal ion binding; IEA:UniProtKB-KW. GO:0050163; F:oxaloacetate tautomerase activity; IDA:EcoCyc. GO:0006099; P:tricarboxylic acid cycle; IMP:EcoCyc.	http://www.uniprot.org/uniprot/P0AC33
b4705	36.4429	-1.62549	-1.66684	0.239198	-6.79561	1.07852e-11	8.84213e-11	AHA50631	MNTS_ECOLI	42	P0DKB3; U6BY08;	Small protein MntS;	FUNCTION: Required for repression of mntH by MntR. May function as a chaperone that makes manganese more available by delivering it to the necessary cellular locations when manganese is limiting. {ECO:0000269|PubMed:21908668}. SUBCELLULAR LOCATION: Cytoplasm {ECO:0000269|PubMed:21778229}. Note=May be loosely associated with the inner membrane. INDUCTION: Repressed by MntR in response to manganese…	GO:0005737; C:cytoplasm; IEA:UniProtKB-SubCell. GO:0030026; P:cellular manganese ion homeostasis; IMP:EcoCyc. GO:0071287; P:cellular response to manganese ion; IEP:EcoCyc.	http://www.uniprot.org/uniprot/P0DKB3
b1630	73.921	-1.626	-1.65994	0.201679	-8.06232	7.48614e-16	7.61781e-15	AAC74702	RSXD_ECOLI	352	P76182; Q2MB69;	Electron transport complex subunit RsxD {ECO:0000255|HAMAP-Rule:MF_00462};	FUNCTION: Part of a membrane complex involved in electron transport. Required to maintain the reduced state of SoxR. {ECO:0000255|HAMAP-Rule:MF_00462, ECO:0000269|PubMed:12773378}. SUBUNIT: Composed of six subunits; RsxA, RsxB, RsxC, RsxD, RsxE and RsxG. {ECO:0000305|PubMed:12773378}. SUBCELLULAR LOCATION: Cell inner membrane {ECO:0000255|HAMAP- Rule:MF_00462}; Multi-pass membrane protein {ECO:00…	GO:0016021; C:integral component of membrane; IEA:UniProtKB-KW. GO:0005886; C:plasma membrane; IDA:EcoCyc. GO:0022900; P:electron transport chain; IEA:InterPro. GO:0006810; P:transport; IEA:InterPro.	http://www.uniprot.org/uniprot/P76182
b2498	892.369	-1.63197	-1.63605	0.0729464	-22.3722	7.34469e-111	5.40836e-109	AAC75551	UPP_ECOLI	208	P0A8F0; P25532; P78095; Q8XAC7;	Uracil phosphoribosyltransferase;	FUNCTION: Catalyzes the conversion of uracil and 5-phospho-alpha- D-ribose 1-diphosphate (PRPP) to UMP and diphosphate. CATALYTIC ACTIVITY: UMP + diphosphate = uracil + 5-phospho-alpha- D-ribose 1-diphosphate. {ECO:0000269|PubMed:8856065}. COFACTOR: Name=Mg(2+); Xref=ChEBI:CHEBI:18420; Note=Binds 1 Mg(2+) ion per subunit. The magnesium is bound as Mg- PRPP.; ENZYME REGULATION: Allosterically acti…	GO:0005829; C:cytosol; IDA:UniProtKB. GO:0016020; C:membrane; IDA:UniProtKB. GO:0005525; F:GTP binding; IEA:UniProtKB-KW. GO:0042802; F:identical protein binding; IPI:IntAct. GO:0000287; F:magnesium ion binding; IEA:UniProtKB-HAMAP. GO:0004845; F:uracil phosphoribosyltransferase activity; IEA:UniProtKB-HAMAP. GO:0004849; F:uridine kinase activity; IBA:GO_Central. GO:0006206; P:pyrimidine nucleoba…	http://www.uniprot.org/uniprot/P0A8F0
b3846	24.0515	-1.64017	-1.78107	0.353042	-4.6458	3.38754e-06	1.64306e-05	AAC76849	FADB_ECOLI	729	P21177; Q2M8E9;	Fatty acid oxidation complex subunit alpha {ECO:0000255|HAMAP-Rule:MF_01621};Enoyl-CoA hydratase/Delta(3)-cis-Delta(2)-trans-enoyl-CoA isomerase/3-hydroxybutyryl-CoA epimerase {ECO:0000255|HAMAP-Rule:MF_01621};3-hydroxyacyl-CoA dehydrogenase {ECO:0000255|HAMAP-Rule:MF_01621};	FUNCTION: Involved in the aerobic and anaerobic degradation of long-chain fatty acids via beta-oxidation cycle. Catalyzes the formation of 3-oxoacyl-CoA from enoyl-CoA via L-3-hydroxyacyl-CoA. It can also use D-3-hydroxyacyl-CoA and cis-3-enoyl-CoA as substrate. {ECO:0000255|HAMAP-Rule:MF_01621, ECO:0000269|PubMed:12535077, ECO:0000269|PubMed:1748662, ECO:0000269|PubMed:368024, ECO:0000269|PubMed…	GO:0036125; C:fatty acid beta-oxidation multienzyme complex; IEA:InterPro. GO:0003857; F:3-hydroxyacyl-CoA dehydrogenase activity; IDA:UniProtKB. GO:0008692; F:3-hydroxybutyryl-CoA epimerase activity; IDA:UniProtKB. GO:0004165; F:dodecenoyl-CoA delta-isomerase activity; IDA:UniProtKB. GO:0004300; F:enoyl-CoA hydratase activity; IDA:UniProtKB. GO:0006635; P:fatty acid beta-oxidation; IDA:EcoCyc.	http://www.uniprot.org/uniprot/P21177
b3308	9138.24	-1.645	-1.6476	0.0577115	-28.504	1.0465e-178	1.51368e-176	AAC76333	RL5_ECOLI	179	P62399; P02389; Q2M6X3;	50S ribosomal protein L5;	FUNCTION: This is 1 of the proteins that binds and probably mediates the attachment of the 5S RNA into the large ribosomal subunit, where it forms part of the central protuberance. Its 5S rRNA binding is significantly enhanced in the presence of L18. {ECO:0000269|PubMed:354687, ECO:0000269|PubMed:7038683, ECO:0000269|PubMed:8925931}. FUNCTION: In the 70S ribosome in the initiation state (PubMed:1…	GO:0005829; C:cytosol; IDA:EcoCyc. GO:0022625; C:cytosolic large ribosomal subunit; IDA:EcoCyc. GO:0008097; F:5S rRNA binding; IDA:EcoCyc. GO:0003735; F:structural constituent of ribosome; IBA:GO_Central. GO:0000049; F:tRNA binding; IEA:UniProtKB-HAMAP. GO:0000027; P:ribosomal large subunit assembly; IMP:EcoCyc. GO:0006412; P:translation; IBA:GO_Central.	http://www.uniprot.org/uniprot/P62399
b3714	124.009	-1.64561	-1.66	0.1399	-11.7628	6.06917e-32	1.12753e-30	AAC76737	ADEP_ECOLI	445	P31466; P76741; Q2M832;	Adenine permease AdeP;	FUNCTION: High-affinity transporter for adenine. {ECO:0000269|PubMed:24214977, ECO:0000269|PubMed:6198438, ECO:0000269|PubMed:8165228}. ENZYME REGULATION: Internal adenine may inhibit transport. {ECO:0000269|PubMed:8165228}. BIOPHYSICOCHEMICAL PROPERTIES: Kinetic parameters: KM=1.0 uM for adenine {ECO:0000269|PubMed:24214977}; Vmax=1.7 nmol/min/mg enzyme {ECO:0000269|PubMed:24214977}; SUBCELLULAR…	GO:0016021; C:integral component of membrane; IEA:UniProtKB-KW. GO:0005886; C:plasma membrane; IDA:EcoCyc. GO:0015207; F:adenine transmembrane transporter activity; IDA:EcoCyc. GO:0015295; F:solute:proton symporter activity; IDA:EcoCyc. GO:0015853; P:adenine transport; IDA:EcoCyc.	http://www.uniprot.org/uniprot/P31466
b4200	5766.99	-1.64696	-1.652	0.0801994	-20.5358	1.03098e-93	6.05143e-92	AAC77157	RS6_ECOLI	135	P02358; Q2M6A5;	30S ribosomal protein S6;30S ribosomal protein S6, fully modified isoform;30S ribosomal protein S6, non-modified isoform;	FUNCTION: Binds together with S18 to 16S ribosomal RNA. SUBUNIT: Part of the 30S ribosomal subunit. Interacts weakly with L2 in one of the 3.5 A resolved structures (PubMed:16272117). {ECO:0000269|PubMed:16272117}. INTERACTION: P0A7T7:rpsR; NbExp=4; IntAct=EBI-543068, EBI-548844; PTM: 5 different forms of the protein, varying only in the number of C-terminal glutamate residues, were isolated. The…	GO:0005829; C:cytosol; IDA:EcoCyc. GO:0022627; C:cytosolic small ribosomal subunit; IDA:EcoliWiki. GO:0048027; F:mRNA 5'-UTR binding; IDA:EcoCyc. GO:0070181; F:small ribosomal subunit rRNA binding; IDA:EcoCyc. GO:0003735; F:structural constituent of ribosome; IBA:GO_Central. GO:0006412; P:translation; IEA:UniProtKB-HAMAP.	http://www.uniprot.org/uniprot/P02358
b3301	7422.82	-1.65135	-1.65437	0.0619934	-26.6376	2.49439e-156	2.88637e-154	AAC76326	RL15_ECOLI	144	P02413; Q2M6W6;	50S ribosomal protein L15;	FUNCTION: This protein binds the 5S rRNA. It is required for the late stages of subunit assembly, and is essential for 5S rRNA assembly onto the ribosome. {ECO:0000269|PubMed:3298242}. SUBUNIT: Part of the 50S ribosomal subunit. Contacts the 5S rRNA. {ECO:0000269|PubMed:3298242}. INTERACTION: P36979:rlmN; NbExp=3; IntAct=EBI-543017, EBI-559071; MASS SPECTROMETRY: Mass=14980.1; Method=MALDI; Range…	GO:0022625; C:cytosolic large ribosomal subunit; IDA:EcoCyc. GO:0019843; F:rRNA binding; IEA:UniProtKB-HAMAP. GO:0003735; F:structural constituent of ribosome; IBA:GO_Central. GO:0006412; P:translation; IEA:UniProtKB-HAMAP.	http://www.uniprot.org/uniprot/P02413
b4357	65.147	-1.65472	-1.67749	0.179651	-9.21074	3.2388e-20	4.21773e-19	AAT48248	LGOR_ECOLI	304	P39399; Q2M5V9; Q6BEW6;	Probable HTH-type transcriptional regulator LgoR;	FUNCTION: May be a positive transcriptional regulator for lgoD and/or lgoT. Is essential for growth on L-galactonate as the sole carbon source. {ECO:0000269|PubMed:17088549}. INDUCTION: Highly up-regulated during growth on L-galactonate. {ECO:0000269|PubMed:17088549}. DISRUPTION PHENOTYPE: Cells lacking this gene fail to grow on L- galactonate as sole carbon source. {ECO:0000269|PubMed:17088549}.…	GO:0003677; F:DNA binding; IEA:UniProtKB-KW. GO:0003700; F:transcription factor activity, sequence-specific DNA binding; IEA:InterPro. GO:0019584; P:galactonate catabolic process; IMP:EcoCyc. GO:0006355; P:regulation of transcription, DNA-templated; ISS:EcoCyc. GO:0006351; P:transcription, DNA-templated; IEA:UniProtKB-KW.	http://www.uniprot.org/uniprot/P39399
b2377	33.1734	-1.65626	-1.70906	0.262931	-6.29922	2.99146e-10	2.15194e-09	AAC75436	YFDY_ECOLI	80	P76521; Q2MAJ9;	Uncharacterized protein YfdY;	SUBCELLULAR LOCATION: Cell membrane {ECO:0000305}; Multi-pass membrane protein {ECO:0000305}.	GO:0016021; C:integral component of membrane; IEA:UniProtKB-KW. GO:0005886; C:plasma membrane; IEA:UniProtKB-SubCell.	http://www.uniprot.org/uniprot/P76521
b2156	259.722	-1.65682	-1.66708	0.110818	-14.9508	1.53793e-50	4.35569e-49	AAC75217	LYSP_ECOLI	489	P25737; Q2MAS3;	Lysine-specific permease;	FUNCTION: Permease that is involved in the transport across the cytoplasmic membrane of lysine. SUBCELLULAR LOCATION: Cell inner membrane; Multi-pass membrane protein. INDUCTION: High, in anaerobic media of low pH, containing lysine. SIMILARITY: Belongs to the amino acid-polyamine-organocation (APC) superfamily. Amino acid transporter (AAT) (TC 2.A.3.1) family. {ECO:0000305}.	GO:0005887; C:integral component of plasma membrane; IDA:EcoCyc. GO:0005886; C:plasma membrane; IDA:EcoCyc. GO:0015171; F:amino acid transmembrane transporter activity; IMP:EcoCyc. GO:0015297; F:antiporter activity; IBA:GO_Central. GO:0042802; F:identical protein binding; IDA:EcoCyc. GO:0015179; F:L-amino acid transmembrane transporter activity; IBA:GO_Central. GO:0046982; F:protein heterodimeriz…	http://www.uniprot.org/uniprot/P25737
b1131	830.461	-1.66237	-1.66816	0.0843478	-19.7085	1.82366e-86	9.59199e-85	AAC74215	PUR8_ECOLI	456	P0AB89; P25739;	Adenylosuccinate lyase;	CATALYTIC ACTIVITY: N(6)-(1,2-dicarboxyethyl)AMP = fumarate + AMP. {ECO:0000269|PubMed:17531264}. CATALYTIC ACTIVITY: (S)-2-(5-amino-1-(5-phospho-D- ribosyl)imidazole-4-carboxamido)succinate = fumarate + 5-amino-1- (5-phospho-D-ribosyl)imidazole-4-carboxamide. {ECO:0000269|PubMed:17531264}. PATHWAY: Purine metabolism; AMP biosynthesis via de novo pathway; AMP from IMP: step 2/2. PATHWAY: Purine m…	GO:0005829; C:cytosol; IDA:EcoCyc. GO:0070626; F:(S)-2-(5-amino-1-(5-phospho-D-ribosyl)imidazole-4-carboxamido)succinate AMP-lyase (fumarate-forming) activity; IBA:GO_Central. GO:0004018; F:N6-(1,2-dicarboxyethyl)AMP AMP-lyase (fumarate-forming) activity; IDA:EcoCyc. GO:0044208; P:'de novo' AMP biosynthetic process; IEA:UniProtKB-UniPathway. GO:0006189; P:'de novo' IMP biosynthetic process; IEA:U…	http://www.uniprot.org/uniprot/P0AB89
b2148	66.7135	-1.66537	-1.7013	0.20181	-8.25218	1.55535e-16	1.6277e-15	AAC75209	MGLC_ECOLI	336	P23200; Q2MAT1;	Galactoside transport system permease protein MglC;	FUNCTION: Part of the binding-protein-dependent transport system for galactoside. Probably responsible for the translocation of the substrate across the membrane. SUBCELLULAR LOCATION: Cell inner membrane; Multi-pass membrane protein. SIMILARITY: Belongs to the binding-protein-dependent transport system permease family. AraH/RbsC subfamily. {ECO:0000305}.	GO:0016021; C:integral component of membrane; IBA:GO_Central. GO:0005886; C:plasma membrane; IDA:EcoCyc. GO:0015145; F:monosaccharide transmembrane transporter activity; IBA:GO_Central. GO:0006974; P:cellular response to DNA damage stimulus; IEP:EcoliWiki.	http://www.uniprot.org/uniprot/P23200
b2557	402.986	-1.66779	-1.68066	0.125143	-13.327	1.61249e-40	3.68959e-39	AAT48143	PUR4_ECOLI	1295	P15254; P78097; Q2MAH3;	Phosphoribosylformylglycinamidine synthase {ECO:0000255|HAMAP-Rule:MF_00419};	FUNCTION: Phosphoribosylformylglycinamidine synthase involved in the purines biosynthetic pathway. Catalyzes the ATP-dependent conversion of formylglycinamide ribonucleotide (FGAR) and glutamine to yield formylglycinamidine ribonucleotide (FGAM) and glutamate. {ECO:0000255|HAMAP-Rule:MF_00419, ECO:0000269|PubMed:2659070}. CATALYTIC ACTIVITY: ATP + N(2)-formyl-N(1)-(5-phospho-D- ribosyl)glycinamid…	GO:0005737; C:cytoplasm; IDA:EcoliWiki. GO:0005829; C:cytosol; IDA:EcoCyc. GO:0005524; F:ATP binding; IDA:EcoliWiki. GO:0042623; F:ATPase activity, coupled; IDA:EcoliWiki. GO:0046872; F:metal ion binding; IEA:UniProtKB-KW. GO:0004642; F:phosphoribosylformylglycinamidine synthase activity; IDA:EcoCyc. GO:0006189; P:'de novo' IMP biosynthetic process; IC:EcoliWiki. GO:0006541; P:glutamine metabolic…	http://www.uniprot.org/uniprot/P15254
[truncated: 88 more rows]

## Sheet: RNAseq priming by pexiganan
	RNAseq response 0.1xMIC pexiganan
GENEID	baseMean	log2FoldChange	lfcMLE	lfcSE	stat	pvalue	padj	TXNAME	ID	Length (AA)	Accession number(s)	Description	Comments	GO	UniProt page
[truncated: 661 more rows]
